# Supplementary material for: catena-Poly[[cobalt(II)-μ-aqua-μ-propano­ato-κ2 O:O′-μ-propano­ato-κ2 O:O] monohydrate]
Source: Acta Crystallogr Sect E Struct Rep Online. 2010 Oct 31;66(Pt 11):m1498. doi: 10.1107/S1600536810043540 (PMC3009297; doi:10.1107/S1600536810043540)
Supplement: Supplementary file 1 [file e-66-m1498-sup1.cif]

##############################################################################
###                                                                        ###
###        Electronic paper (Acta Crystallographica Section E)             ###
###                                                                        ###
##############################################################################
#                                                                            #
# This CIF contains the data in a paper accepted for publication in Acta     #
# Crystallographica Section E. It conforms to the requirements of Notes      #
# for Authors for Section E, and has been peer reviewed under the auspices   #
# of the IUCr Commission on Journals.                                        #
#                                                                            #
# Full details of the Crystallographic Information File format               #
# are given in the paper "The Crystallographic Information File (CIF):       #
# a New Standard Archive File for Crystallography" by S. R. Hall, F. H.      #
# Allen and I. D. Brown [Acta Cryst. (1991), A47, 655-685].                  #
#                                                                            #
# The current version of the core CIF dictionary is obtainable from          #
# ftp://ftp.iucr.org/pub/cif_core.dic. The current version number is 2.4.    #
#                                                                            #
# Software is freely available for graphical display of the structure(s) in  #
# this CIF.  For information consult the CIF home page http://www.iucr.org/  #
# cif/home.html                                                              #
#                                                                            #
# This file may be used for bona fide research purposes within the           #
# scientific community so long as proper attribution is given to the journal # 
# article from which it was obtained.                                        #
#                                                                            #
##############################################################################
                                             
data_global
_audit_creation_method     'SHELXL-97'
_journal_data_validation_number     ?
_journal_date_recd_electronic     2010-10-20
_journal_date_accepted     2010-10-25
_journal_name_full     'Acta Crystallographica, Section E'
_journal_year     2010
_journal_volume     66
_journal_issue     11
_journal_page_first     m1498
_journal_page_last     m1498
_journal_paper_category     QM
_journal_coeditor_code     FJ2358
_publ_contact_author_name     'Andrei I. Fischer'
_publ_contact_author_address
;
Department of Inorganic Chemistry
St. Petersburg State Institute of Technology
Moskovsky pr. 26
190013 St. Petersburg
Russian Federation
;
_publ_contact_author_email     andreasfischer@mail.ru
_publ_contact_author_fax     '7(812)712-77-91'
_publ_contact_author_phone     '7(812)316-64-41'
_publ_section_title
;\
<i>catena</i>-Poly[[cobalt(II)-\m-aqua-\m-propanoato-\k^2^<i>O</i>:<i>O</i>'-\
\m-propanoato-\k^2^<i>O</i>:<i>O</i>] monohydrate]
;
loop_
    _publ_author_name
    _publ_author_footnote
    _publ_author_address
    'Fischer, A. I.' .
;
St Petersburg State Institute of Technology
Moskovsky Prospekt 26
190013 St Petersburg
Russian Federation
;
    'Gurzhiy, V. V.'
;
Additional correspondence author, e-mail: vladgeo17@mail.ru.
;
;
St Petersburg State University, Universitetskaya Naberezhnaya 7/9
199034 St Petersburg, Russian Federation
;
    'Belyaev, A. N.' .
;
St Petersburg State Institute of Technology
Moskovsky Prospekt 26
190013 St Petersburg
Russian Federation
;
data_I
_chemical_name_systematic
;
<i>catena</i>-Poly[[cobalt(II)-\m-aqua-\m-propanoato-\k^2^<i>O</i>:<i>O</i>'-
\m-propanoato-\k^2^<i>O</i>:<i>O</i>] monohydrate]
;
_chemical_name_common     'cobalt(II) propionate dihydrate'
_chemical_formula_moiety     'C6 H12 Co O5, H2 O'
_chemical_formula_sum     'C6 H14 Co O6'
_chemical_formula_iupac     '[Co (C3 H5 O2)2 (H2 O)], H2 O'
_chemical_formula_weight     241.10
_chemical_melting_point     ?
_symmetry_cell_setting     monoclinic
_symmetry_space_group_name_H-M     'C 2/c'
_symmetry_space_group_name_Hall     '-C 2yc'
loop_
    _symmetry_equiv_pos_as_xyz
    'x, y, z'
    '-x, y, -z+1/2'
    'x+1/2, y+1/2, z'
    '-x+1/2, y+1/2, -z+1/2'
    '-x, -y, -z'
    'x, -y, z-1/2'
    '-x+1/2, -y+1/2, -z'
    'x+1/2, -y+1/2, z-1/2'
_cell_length_a     13.997(4)
_cell_length_b     6.4987(18)
_cell_length_c     21.440(6)
_cell_angle_alpha     90.00
_cell_angle_beta     103.216(5)
_cell_angle_gamma     90.00
_cell_volume     1898.6(9)
_cell_formula_units_Z     8
_cell_measurement_reflns_used     7703
_cell_measurement_theta_min     2.93
_cell_measurement_theta_max     35.88
_cell_measurement_temperature     170(2)
_cell_special_details     ?
_exptl_crystal_description     'Prism'
_exptl_crystal_colour     'red'
_exptl_crystal_size_max     0.5
_exptl_crystal_size_mid     0.3
_exptl_crystal_size_min     0.2
_exptl_crystal_density_diffrn     1.687
_exptl_crystal_density_meas     ?
_exptl_crystal_density_method     'not measured'
_exptl_crystal_F_000     1000
_exptl_absorpt_coefficient_mu     1.805
_exptl_absorpt_correction_type     multi-scan
_exptl_absorpt_process_details     '(SADABS; Bruker, 2007)'
_exptl_absorpt_correction_T_min     0.2757
_exptl_absorpt_correction_T_max     0.3315
_exptl_special_details
;
;
_diffrn_ambient_temperature     170(2)
_diffrn_radiation_type     MoK\a
_diffrn_radiation_wavelength     0.71073
_diffrn_radiation_source     'fine-focus sealed tube'
_diffrn_radiation_monochromator     graphite
_diffrn_measurement_device_type     'Bruker APEXII CCD'
_diffrn_measurement_method     '\f and \w scans'
_diffrn_detector_area_resol_mean     ?
_diffrn_reflns_number     11986
_diffrn_reflns_av_R_equivalents     0.0317
_diffrn_reflns_av_sigmaI/netI     0.0199
_diffrn_reflns_theta_min     1.95
_diffrn_reflns_theta_max     29.99
_diffrn_reflns_theta_full     29.99
_diffrn_measured_fraction_theta_max     0.999
_diffrn_measured_fraction_theta_full     0.999
_diffrn_reflns_limit_h_min     -19
_diffrn_reflns_limit_h_max     19
_diffrn_reflns_limit_k_min     -9
_diffrn_reflns_limit_k_max     9
_diffrn_reflns_limit_l_min     -30
_diffrn_reflns_limit_l_max     30
_diffrn_standards_number     ?
_diffrn_standards_interval_count     ?
_diffrn_standards_interval_time     ?
_diffrn_standards_decay_%     ?
_refine_special_details
;
Refinement of <i>F</i>^2^ against ALL reflections. The weighted <i>R</i>- factor
<i>wR</i> and goodness of fit <i>S</i> are based on <i>F</i>^2^, conventional
<i>R</i>-factors <i>R</i> are based on <i>F</i>, with <i>F</i> set to zero for
negative <i>F</i>^2^. The threshold expression of <i>F</i>^2^ >
2\s(<i>F</i>^2^) is used only for calculating <i>R</i>-factors(gt) <i>etc</i>.
and is not relevant to the choice of reflections for refinement.
<i>R</i>-factors based on <i>F</i>^2^ are statistically about twice as large
as those based on <i>F</i>, and <i>R</i>- factors based on ALL data will be
even larger.
;
_reflns_number_total     2762
_reflns_number_gt     2542
_reflns_threshold_expression     I>2\s(I)
_refine_ls_structure_factor_coef     Fsqd
_refine_ls_matrix_type     full
_refine_ls_R_factor_all     0.0283
_refine_ls_R_factor_gt     0.0255
_refine_ls_wR_factor_gt     0.0663
_refine_ls_wR_factor_ref     0.0674
_refine_ls_goodness_of_fit_ref     1.089
_refine_ls_restrained_S_all     1.135
_refine_ls_number_reflns     2762
_refine_ls_number_parameters     130
_refine_ls_number_restraints     5
_refine_ls_hydrogen_treatment     mixed
_refine_ls_weighting_scheme     calc
_refine_ls_weighting_details
         'calc w=1/[\s^2^(Fo^2^)+(0.0329P)^2^+1.4667P] where P=(Fo^2^+2Fc^2^)/3'
_atom_sites_solution_hydrogens     geom
_atom_sites_solution_primary     direct
_atom_sites_solution_secondary     difmap
_refine_ls_shift/su_max     0.000
_refine_ls_shift/su_mean     0.000
_refine_diff_density_max     0.410
_refine_diff_density_min     -0.572
_refine_ls_extinction_method     none
_refine_ls_extinction_coef     ?
loop_
    _atom_type_symbol
    _atom_type_description
    _atom_type_scat_dispersion_real
    _atom_type_scat_dispersion_imag
    _atom_type_scat_source
    'C' 'C' 0.0033 0.0016
                         'International Tables Vol C Tables 4.2.6.8 and 6.1.1.4'
    'O' 'O' 0.0106 0.0060
                         'International Tables Vol C Tables 4.2.6.8 and 6.1.1.4'
    'Co' 'Co' 0.3494 0.9721
                         'International Tables Vol C Tables 4.2.6.8 and 6.1.1.4'
    'H' 'H' 0.0000 0.0000
                         'International Tables Vol C Tables 4.2.6.8 and 6.1.1.4'
_computing_data_collection     'APEX2 (Bruker, 2009)'
_computing_cell_refinement     'SAINT (Bruker, 2009)'
_computing_data_reduction     'SAINT (Bruker, 2009)'
_computing_structure_solution     'SHELXS97 (Sheldrick, 2008)'
_computing_structure_refinement     'SHELXL97 (Sheldrick, 2008)'
_computing_molecular_graphics     'DIAMOND (Brandenburg, 2008)'
_computing_publication_material     'publCIF (Westrip, 2010)'
loop_
    _atom_site_type_symbol
    _atom_site_label
    _atom_site_fract_x
    _atom_site_fract_y
    _atom_site_fract_z
    _atom_site_U_iso_or_equiv
    _atom_site_adp_type
    _atom_site_calc_flag
    _atom_site_refinement_flags
    _atom_site_occupancy
    _atom_site_disorder_assembly
    _atom_site_disorder_group
    Co Co1 0.248706(13) 0.18331(3) 0.244111(9) 0.01830(7) Uani d . 1 . .
    O O1 0.29927(8) 0.44228(16) 0.19444(5) 0.0231(2) Uani d D 1 . .
    H H11 0.267(2) 0.511(5) 0.1580(14) 0.080 Uiso d D 1 . .
    H H12 0.362(2) 0.441(5) 0.1918(16) 0.080 Uiso d D 1 . .
    O O2 0.39246(8) -0.23440(17) 0.29662(6) 0.0262(2) Uani d . 1 . .
    O O3 0.23831(8) -0.08151(15) 0.18689(5) 0.0217(2) Uani d . 1 . .
    O O4 0.39309(8) 0.10838(17) 0.28586(5) 0.0246(2) Uani d D 1 . .
    O O5 0.47910(10) 0.4367(2) 0.17307(8) 0.0391(3) Uani d D 1 . .
    H H51 0.516(2) 0.328(5) 0.1935(15) 0.080 Uiso d D 1 . .
    H H52 0.517(2) 0.543(4) 0.1846(16) 0.080 Uiso d D 1 . .
    O O6 0.21765(10) -0.29849(19) 0.10436(6) 0.0338(3) Uani d . 1 . .
    C C1 0.53359(12) -0.0526(3) 0.35261(9) 0.0304(3) Uani d . 1 . .
    H H1A 0.5732 0.0598 0.3390 0.046 Uiso calc . 1 . .
    H H1B 0.5683 -0.1860 0.3505 0.046 Uiso calc . 1 . .
    C C2 0.21658(11) -0.1222(2) 0.12565(7) 0.0229(3) Uani d . 1 . .
    C C3 0.1606(2) 0.0073(4) 0.01094(10) 0.0580(7) Uani d . 1 . .
    H H3A 0.1450 0.1368 -0.0146 0.087 Uiso calc . 1 . .
    H H3B 0.1013 -0.0834 0.0029 0.087 Uiso calc . 1 . .
    H H3C 0.2157 -0.0660 -0.0021 0.087 Uiso calc . 1 . .
    C C4 0.52401(19) -0.0140(5) 0.42103(11) 0.0600(7) Uani d . 1 . .
    H H4A 0.5908 -0.0101 0.4503 0.090 Uiso calc . 1 . .
    H H4B 0.4847 -0.1272 0.4346 0.090 Uiso calc . 1 . .
    H H4C 0.4902 0.1206 0.4231 0.090 Uiso calc . 1 . .
    C C5 0.43274(11) -0.0596(2) 0.30805(7) 0.0208(3) Uani d . 1 . .
    C C6 0.19027(18) 0.0594(3) 0.08116(9) 0.0418(5) Uani d . 1 . .
    H H6A 0.1351 0.1358 0.0932 0.063 Uiso calc . 1 . .
    H H6B 0.2480 0.1544 0.0881 0.063 Uiso calc . 1 . .
loop_
    _atom_site_aniso_label
    _atom_site_aniso_U_11
    _atom_site_aniso_U_22
    _atom_site_aniso_U_33
    _atom_site_aniso_U_12
    _atom_site_aniso_U_13
    _atom_site_aniso_U_23
    Co1 0.01681(10) 0.01335(10) 0.02365(11) 0.00019(7) 0.00237(7) 0.00019(7)
    O1 0.0216(5) 0.0199(5) 0.0281(5) 0.0003(4) 0.0061(4) 0.0025(4)
    O2 0.0192(5) 0.0173(5) 0.0387(6) -0.0008(4) -0.0006(4) 0.0004(4)
    O3 0.0247(5) 0.0170(5) 0.0221(5) 0.0004(4) 0.0026(4) 0.0003(4)
    O4 0.0185(5) 0.0181(5) 0.0347(6) 0.0001(4) 0.0010(4) 0.0004(4)
    O5 0.0241(6) 0.0228(6) 0.0687(10) 0.0001(5) 0.0068(6) 0.0011(6)
    O6 0.0486(8) 0.0254(6) 0.0255(5) 0.0056(5) 0.0044(5) -0.0032(4)
    C1 0.0188(7) 0.0231(8) 0.0443(9) 0.0001(6) -0.0034(6) 0.0012(6)
    C2 0.0225(7) 0.0225(7) 0.0234(6) 0.0027(6) 0.0043(5) 0.0012(5)
    C3 0.089(2) 0.0507(13) 0.0271(9) 0.0158(13) -0.0012(10) 0.0075(9)
    C4 0.0477(13) 0.0883(19) 0.0351(10) -0.0161(13) -0.0093(9) 0.0042(12)
    C5 0.0170(6) 0.0199(7) 0.0253(6) 0.0002(5) 0.0044(5) -0.0005(5)
    C6 0.0667(14) 0.0300(9) 0.0270(8) 0.0139(9) 0.0069(8) 0.0065(7)
_geom_special_details
;
All e.s.d.'s (except the e.s.d. in the dihedral angle between two l.s. planes)
are estimated using the full covariance matrix. The cell e.s.d.'s are taken
into account individually in the estimation of e.s.d.'s in distances, angles
and torsion angles; correlations between e.s.d.'s in cell parameters are only
used when they are defined by crystal symmetry. An approximate (isotropic)
treatment of cell e.s.d.'s is used for estimating e.s.d.'s involving l.s.
planes.
;
loop_
    _geom_bond_atom_site_label_1
    _geom_bond_atom_site_label_2
    _geom_bond_site_symmetry_2
    _geom_bond_distance
    _geom_bond_publ_flag
    Co1 O2 4 2.0406(12) ?
    Co1 O4 . 2.0726(12) ?
    Co1 O3 . 2.0991(11) ?
    Co1 O3 4 2.1058(11) ?
    Co1 O1 . 2.1936(12) ?
    Co1 O1 4_545 2.2460(12) ?
    O1 H11 . 0.92(3) ?
    O1 H12 . 0.89(3) ?
    O2 C5 . 1.2669(18) ?
    O3 C2 . 1.3053(18) ?
    O4 C5 . 1.2670(18) ?
    O5 H51 . 0.92(3) ?
    O5 H52 . 0.87(3) ?
    O6 C2 . 1.2346(19) ?
    C1 C5 . 1.514(2) ?
    C1 C4 . 1.524(3) ?
    C1 H1A . 1.0000 ?
    C1 H1B . 1.0000 ?
    C2 C6 . 1.509(2) ?
    C3 C6 . 1.506(3) ?
    C3 H3A . 1.0000 ?
    C3 H3B . 1.0000 ?
    C3 H3C . 1.0000 ?
    C4 H4A . 1.0000 ?
    C4 H4B . 1.0000 ?
    C4 H4C . 1.0000 ?
    C6 H6A . 1.0000 ?
    C6 H6B . 1.0000 ?
loop_
    _geom_angle_atom_site_label_1
    _geom_angle_atom_site_label_2
    _geom_angle_atom_site_label_3
    _geom_angle_site_symmetry_1
    _geom_angle_site_symmetry_3
    _geom_angle
    _geom_angle_publ_flag
    O2 Co1 O4 4 . 178.40(4) ?
    O2 Co1 O3 4 . 91.94(5) ?
    O4 Co1 O3 . . 89.44(4) ?
    O2 Co1 O3 4 4 91.72(5) ?
    O4 Co1 O3 . 4 87.03(4) ?
    O3 Co1 O3 . 4 171.46(4) ?
    O2 Co1 O1 4 . 88.83(5) ?
    O4 Co1 O1 . . 89.94(5) ?
    O3 Co1 O1 . . 109.40(5) ?
    O3 Co1 O1 4 . 78.38(5) ?
    O2 Co1 O1 4 4_545 92.50(5) ?
    O4 Co1 O1 . 4_545 88.60(5) ?
    O3 Co1 O1 . 4_545 77.35(4) ?
    O3 Co1 O1 4 4_545 94.79(5) ?
    O1 Co1 O1 . 4_545 173.08(3) ?
    Co1 O1 Co1 . 4 94.44(5) ?
    Co1 O1 H11 . . 129(2) ?
    Co1 O1 H11 4 . 90(2) ?
    Co1 O1 H12 . . 117(2) ?
    Co1 O1 H12 4 . 118(2) ?
    H11 O1 H12 . . 104(3) ?
    C5 O2 Co1 . 4_545 131.47(10) ?
    C2 O3 Co1 . . 136.31(10) ?
    C2 O3 Co1 . 4_545 121.50(10) ?
    Co1 O3 Co1 . 4_545 101.60(5) ?
    C5 O4 Co1 . . 131.66(10) ?
    H51 O5 H52 . . 104(3) ?
    C5 C1 C4 . . 109.75(16) ?
    C5 C1 H1A . . 109.7 ?
    C4 C1 H1A . . 109.7 ?
    C5 C1 H1B . . 109.7 ?
    C4 C1 H1B . . 109.7 ?
    H1A C1 H1B . . 108.2 ?
    O6 C2 O3 . . 122.70(14) ?
    O6 C2 C6 . . 120.92(14) ?
    O3 C2 C6 . . 116.38(14) ?
    C6 C3 H3A . . 109.5 ?
    C6 C3 H3B . . 109.5 ?
    H3A C3 H3B . . 109.5 ?
    C6 C3 H3C . . 109.5 ?
    H3A C3 H3C . . 109.5 ?
    H3B C3 H3C . . 109.5 ?
    C1 C4 H4A . . 109.5 ?
    C1 C4 H4B . . 109.5 ?
    H4A C4 H4B . . 109.5 ?
    C1 C4 H4C . . 109.5 ?
    H4A C4 H4C . . 109.5 ?
    H4B C4 H4C . . 109.5 ?
    O2 C5 O4 . . 124.23(14) ?
    O2 C5 C1 . . 117.31(13) ?
    O4 C5 C1 . . 118.44(13) ?
    C3 C6 C2 . . 115.31(17) ?
    C3 C6 H6A . . 108.4 ?
    C2 C6 H6A . . 108.4 ?
    C3 C6 H6B . . 108.4 ?
    C2 C6 H6B . . 108.4 ?
    H6A C6 H6B . . 107.5 ?
loop_
    _geom_hbond_atom_site_label_D
    _geom_hbond_atom_site_label_H
    _geom_hbond_atom_site_label_A
    _geom_hbond_site_symmetry_A
    _geom_hbond_distance_DH
    _geom_hbond_distance_HA
    _geom_hbond_distance_DA
    _geom_hbond_angle_DHA
    _geom_hbond_publ_flag
    O1 H11 O6 1_565 0.92(3)   1.72(3)   2.620(2) 163(3) y
    O1 H12 O5 . 0.89(3)   1.78(3)   2.660(2) 171(3) y
    O5 H51 O4 2_655 0.92(3)   1.90(3)   2.794(2) 163(3) y
    O5 H52 O2 2_665 0.87(3)   1.91(3)   2.773(2) 174(3) y
