# Supplementary material for: catena-Poly[[cobalt(II)-μ-aqua-μ-propano­ato-κ2 O:O′-μ-propano­ato-κ2 O:O] monohydrate]
Source: Acta Crystallogr Sect E Struct Rep Online. 2010 Oct 31;66(Pt 11):m1498. doi: 10.1107/S1600536810043540 (PMC3009297; doi:10.1107/S1600536810043540)
Supplement: Supplementary file 2 [file e-66-m1498-Isup2.hkl]

#
# h,k,l, Fc-squared, Fo-squared, sigma(Fo-squared) and status flag
#
data_I
_shelx_title '    B020_170 in C2/c'
_shelx_refln_list_code          4
_shelx_F_calc_maximum      364.26
_exptl_crystal_F_000      1000.00
_reflns_d_resolution_high  0.7109
 
loop_
 _symmetry_equiv_pos_as_xyz
 'x, y, z'
 '-x, y, -z+1/2'
 'x+1/2, y+1/2, z'
 '-x+1/2, y+1/2, -z+1/2'
 '-x, -y, -z'
 'x, -y, z-1/2'
 '-x+1/2, -y+1/2, -z'
 'x+1/2, -y+1/2, z-1/2'
 
_cell_length_a    13.9975
_cell_length_b     6.4987
_cell_length_c    21.4398
_cell_angle_alpha  90.000
_cell_angle_beta  103.216
_cell_angle_gamma  90.000
 
_shelx_F_squared_multiplier     1.000
 
loop_
 _refln_index_h
 _refln_index_k
 _refln_index_l
 _refln_F_squared_calc
 _refln_F_squared_meas
 _refln_F_squared_sigma
 _refln_observed_status
   2   0   0    60966.23    64480.84    196.04 o
   4   0   0    84064.83    89021.40    853.82 o
   6   0   0    36758.31    38352.14    429.02 o
   8   0   0    24545.39    24557.41    332.67 o
  10   0   0     2962.84     2835.42     41.98 o
  12   0   0     3111.34     3257.75     67.70 o
  14   0   0     7508.44     7641.35     63.56 o
  16   0   0     1551.63     1579.09     43.26 o
  18   0   0     1644.13     1679.70     70.89 o
   1   1   0     1481.96     1504.18     13.07 o
   3   1   0    19178.60    19958.19    274.65 o
   5   1   0    21106.49    23088.60    206.87 o
   7   1   0      172.98      191.61      7.88 o
   9   1   0      486.93      558.30     11.91 o
  11   1   0       36.05       31.67      6.59 o
  13   1   0      213.56      219.72     11.61 o
  15   1   0       26.67       33.30     10.50 o
  17   1   0        4.36        7.56     15.54 o
  19   1   0       46.28       31.56     23.22 o
   0   2   0     2432.10     2644.21     75.54 o
   2   2   0    23591.21    24356.97    481.98 o
   4   2   0      959.03      834.27     10.51 o
   6   2   0    21241.67    21807.19    276.72 o
   8   2   0    10890.53    11184.87    165.87 o
  10   2   0     2505.08     2686.24     77.60 o
  12   2   0     2700.07     2846.73     30.36 o
  14   2   0     1768.57     1963.60     33.05 o
  16   2   0     1055.36     1111.91     28.86 o
  18   2   0       90.20      110.99     25.20 o
   1   3   0      371.59      465.71     13.42 o
   3   3   0     3811.11     4065.24     52.50 o
   5   3   0       58.41       47.23      4.43 o
   7   3   0        0.63        0.09      4.04 o
   9   3   0      179.79      270.42     18.15 o
  11   3   0      377.92      325.21     13.75 o
  13   3   0      201.03      194.32     15.57 o
  15   3   0       22.71       34.05     15.02 o
  17   3   0       10.95       -0.85     16.02 o
   0   4   0       36.34       62.30     11.16 o
   2   4   0     1214.71     1226.78     45.34 o
   4   4   0      663.08      694.18     32.97 o
   6   4   0     1094.23     1192.63     45.20 o
   8   4   0      303.65      362.05     31.20 o
  10   4   0       37.41       68.14     17.70 o
  12   4   0       26.32       57.35     15.30 o
  14   4   0        0.27       45.26     16.72 o
  16   4   0       12.35       49.61     18.22 o
   1   5   0       25.19       31.71      6.05 o
   3   5   0        9.85       10.40      4.80 o
   5   5   0     1858.05     1844.86     43.12 o
   7   5   0      471.96      466.28     18.97 o
   9   5   0      443.69      396.29     22.02 o
  11   5   0      139.88      112.15     16.93 o
  13   5   0        8.50        3.92     14.79 o
  15   5   0        6.73        3.88     16.43 o
   0   6   0      127.70      163.73     13.97 o
   2   6   0     4419.28     4456.96    100.93 o
   4   6   0     3178.35     3313.92     93.02 o
   6   6   0     1394.17     1415.32     27.77 o
   8   6   0     1904.03     1871.92    115.64 o
  10   6   0     3381.85     3227.57    105.17 o
  12   6   0     1906.85     1940.19     61.40 o
  14   6   0      495.08      490.62     30.33 o
   1   7   0       26.55       33.51      8.08 o
   3   7   0       10.86       17.08     10.23 o
   5   7   0      447.29      421.82     29.77 o
   7   7   0       31.20       34.35     15.21 o
   9   7   0       24.08       20.82     15.35 o
  11   7   0       30.37       24.29     16.93 o
   0   8   0     5907.36     6127.24    122.55 o
   2   8   0     2969.24     3081.20     72.14 o
   4   8   0     6293.48     6281.52    137.75 o
   6   8   0     1786.16     1732.25     58.45 o
   8   8   0      913.73      893.11     34.89 o
   1   9   0       66.02       94.20     22.65 o
   3   9   0      140.06      123.60     25.54 o
 -19   1   1        5.73       14.79     20.67 o
 -17   1   1        1.86       10.72     12.96 o
 -15   1   1        7.01       -3.04      8.22 o
 -13   1   1      184.89      188.80     11.73 o
 -11   1   1      133.63      160.52      9.15 o
  -9   1   1      509.08      464.57     20.39 o
  -7   1   1      164.77      194.17      7.14 o
  -5   1   1     1590.50     1701.22     32.82 o
  -3   1   1      599.53      580.02      8.31 o
  -1   1   1     1468.83     1669.48     26.01 o
   1   1   1      796.40      855.93     11.85 o
   3   1   1     4374.23     4761.58     50.63 o
   5   1   1     9768.67    10501.18     96.83 o
   7   1   1      548.42      608.29     10.26 o
   9   1   1      346.52      434.92     11.82 o
  11   1   1        1.21       -1.10      5.84 o
  13   1   1       78.22       86.87      8.93 o
  15   1   1      221.38      228.66     17.09 o
  17   1   1      333.89      349.73     24.77 o
 -18   2   1      301.60      259.98     23.80 o
 -16   2   1     1303.82     1265.45     29.94 o
 -14   2   1     3177.28     3230.39     40.18 o
 -12   2   1     1824.02     1813.57     45.51 o
 -10   2   1     4026.02     4086.59     60.00 o
  -8   2   1     6593.68     6568.24     37.31 o
  -6   2   1    15632.78    16102.97    171.35 o
  -4   2   1     1015.70      773.05     10.06 o
  -2   2   1    24931.22    25770.91    297.42 o
   0   2   1     1449.00     1382.91     15.79 o
   2   2   1     8037.07     7607.63    103.01 o
   4   2   1      204.86      133.03      4.61 o
   6   2   1     7901.50     7958.74    104.57 o
   8   2   1    12293.30    12184.91    250.47 o
  10   2   1     2348.86     2508.08     56.77 o
  12   2   1     6805.82     6749.18    113.43 o
  14   2   1     3529.54     3590.25     43.36 o
  16   2   1     1696.35     1715.94     34.23 o
  18   2   1      535.00      630.74     50.66 o
 -17   3   1      236.55      244.46     24.10 o
 -15   3   1      159.98      153.50     19.42 o
 -13   3   1      350.80      288.63     17.49 o
 -11   3   1       77.33       57.22      8.69 o
  -9   3   1     2524.58     2556.74     33.48 o
  -7   3   1      799.72      782.65     12.60 o
  -5   3   1      217.07      206.66      7.03 o
  -3   3   1     3120.99     3254.16     70.73 o
  -1   3   1     4564.39     5205.66     36.38 o
   1   3   1     2357.32     2428.49     40.87 o
   3   3   1      952.37     1035.89     16.60 o
   5   3   1       12.89        9.54      3.35 o
   7   3   1     1294.10     1281.24     29.60 o
   9   3   1     7122.36     6968.81     53.70 o
  11   3   1       46.52       54.64     10.60 o
  13   3   1       25.54       12.21     10.84 o
  15   3   1      546.41      556.08     53.10 o
  17   3   1       29.92       14.04     16.68 o
 -16   4   1     2257.47     2322.82     57.94 o
 -14   4   1     2373.81     2289.75     76.49 o
 -12   4   1     7276.22     6920.79     87.22 o
 -10   4   1     7575.56     7505.91     71.70 o
  -8   4   1    11651.34    11400.17    155.42 o
  -6   4   1     9889.36     9970.25     96.69 o
  -4   4   1    38610.24    38227.63    509.18 o
  -2   4   1    16184.89    15667.55    137.95 o
   0   4   1    45603.79    45092.64    492.88 o
   2   4   1    23118.25    23048.44    244.73 o
   4   4   1    34561.34    33239.56    486.92 o
   6   4   1    12848.56    12004.91    177.94 o
   8   4   1     3354.26     3318.59     49.54 o
  10   4   1     8256.06     8141.19     92.15 o
  12   4   1     1038.10     1042.17     25.75 o
  14   4   1     1783.31     1773.36     41.77 o
  16   4   1     1557.47     1516.24     41.56 o
 -15   5   1       43.71       41.92     18.26 o
 -13   5   1       26.32       26.54     15.64 o
 -11   5   1       44.36       57.21     15.18 o
  -9   5   1      165.24      158.37     13.78 o
  -7   5   1      133.66      127.12     10.10 o
  -5   5   1     1051.51     1016.35     21.27 o
  -3   5   1       10.47       11.09      5.41 o
  -1   5   1        1.12        0.52      5.71 o
   1   5   1     1385.38     1388.24     29.79 o
   3   5   1        3.42       27.08      5.88 o
   5   5   1     2290.07     2169.81     29.59 o
   7   5   1       27.27       60.05      8.72 o
   9   5   1      673.74      632.95     23.46 o
  11   5   1      162.71      132.72     18.08 o
  13   5   1      175.30      181.08     21.58 o
  15   5   1        0.14      -21.38     16.35 o
 -14   6   1      195.30      217.27     24.70 o
 -12   6   1      975.10     1009.92     35.58 o
 -10   6   1     3064.16     2980.27     51.83 o
  -8   6   1     1379.25     1385.83     42.84 o
  -6   6   1     4717.54     4655.19    105.79 o
  -4   6   1     5966.32     6100.67     81.20 o
  -2   6   1     8030.53     8134.50    160.00 o
   0   6   1      163.24      194.80     10.63 o
   2   6   1     4623.85     4558.01     94.05 o
   4   6   1     1507.01     1540.42     41.16 o
   6   6   1       81.31      147.78     11.60 o
   8   6   1     1226.16     1246.38     34.28 o
  10   6   1      915.47      984.23     33.40 o
  12   6   1     1282.44     1320.05     40.38 o
  14   6   1       80.20       92.33     23.74 o
 -11   7   1       36.97       47.98     18.25 o
  -9   7   1       26.75       14.14     15.54 o
  -7   7   1       26.80       33.75     12.48 o
  -5   7   1       17.10       27.67     11.50 o
  -3   7   1       75.30       57.97     11.57 o
  -1   7   1        9.61       10.88      7.54 o
   1   7   1      306.19      302.62     11.71 o
   3   7   1       41.92       43.30     10.00 o
   5   7   1        4.66       16.95     11.14 o
   7   7   1       87.33       83.51     17.07 o
   9   7   1        0.58       -0.54     15.92 o
  11   7   1      177.36      207.73     23.64 o
  -8   8   1      160.57      185.79     23.26 o
  -6   8   1      242.98      267.71     26.96 o
  -4   8   1      184.94      272.07     23.46 o
  -2   8   1      404.24      462.22     23.59 o
   0   8   1      133.20      199.29     15.35 o
   2   8   1      240.67      311.07     36.65 o
   4   8   1      193.95      247.26     27.48 o
   6   8   1      180.42      242.60     32.45 o
   8   8   1      370.64      396.22     41.13 o
  -3   9   1        0.21       12.55     20.41 o
  -1   9   1       11.01        1.75     17.55 o
   1   9   1      101.82       96.67     23.51 o
   3   9   1       11.70        3.27     20.08 o
 -18   0   2     1892.65     1893.56     73.69 o
 -16   0   2     6697.54     6710.05     65.34 o
 -14   0   2     7864.27     7840.03    134.95 o
 -12   0   2    13215.27    13710.77    109.77 o
 -10   0   2     5400.40     5433.78    154.30 o
  -8   0   2    74399.52    79460.40    680.69 o
  -6   0   2    46798.05    49518.81    279.74 o
  -4   0   2    71571.57    75211.73    777.58 o
  -2   0   2    59475.77    62100.44   1137.64 o
   0   0   2   132683.52   118671.38   3208.01 o
   2   0   2     6481.90     7022.78     57.12 o
   4   0   2     7490.11     6946.88    173.74 o
   6   0   2    63490.60    67528.20    710.72 o
   8   0   2     2502.19     2576.15     27.66 o
  10   0   2     5175.71     5085.04    144.74 o
  12   0   2     1560.82     1822.03     87.28 o
  14   0   2     7233.82     7023.58     63.34 o
  16   0   2     1240.89     1293.00     40.31 o
  18   0   2     1125.85     1149.03     65.28 o
 -19   1   2       13.56      -10.02     19.77 o
 -17   1   2        3.12       -0.11     12.20 o
 -15   1   2       14.13       18.18      8.62 o
 -13   1   2        4.16        8.04      6.99 o
 -11   1   2        0.06        2.86      5.99 o
  -9   1   2       24.41       21.23      5.19 o
  -7   1   2       49.48      141.79     13.94 o
  -5   1   2     4360.89     4721.68     33.53 o
  -3   1   2    12775.13    13249.12    188.04 o
  -1   1   2     4314.59     4586.75    123.41 o
   1   1   2      231.39      213.44      5.68 o
   3   1   2      152.67      198.47      6.41 o
   5   1   2    15375.14    18152.51    427.73 o
   7   1   2       52.94       85.29     22.47 o
   9   1   2     3156.08     3234.97     25.54 o
  11   1   2      624.44      618.63     13.48 o
  13   1   2      200.42      207.73     12.87 o
  15   1   2       23.46       23.51     11.63 o
  17   1   2      157.08      183.45     21.62 o
 -18   2   2      129.45      159.33     21.12 o
 -16   2   2      663.80      702.08     24.10 o
 -14   2   2     3908.02     4105.33     38.51 o
 -12   2   2     1005.03     1057.07     17.36 o
 -10   2   2    11053.63    11357.80    115.23 o
  -8   2   2     7940.92     8123.68    133.91 o
  -6   2   2    14944.26    15997.90    263.40 o
  -4   2   2      613.86      495.87     19.41 o
  -2   2   2    21511.56    21942.74    341.70 o
   0   2   2    11771.58    12083.19    155.13 o
   2   2   2     3021.42     3036.48     87.63 o
   4   2   2     2177.28     1878.79     15.61 o
   6   2   2     1236.93     1468.42     56.00 o
   8   2   2     8845.20     9085.67    177.23 o
  10   2   2      258.96      333.78     10.45 o
  12   2   2     6823.60     6728.47    101.74 o
  14   2   2     2244.39     2235.88     53.33 o
  16   2   2     1159.68     1119.20     29.29 o
  18   2   2      776.54      840.39     52.47 o
 -17   3   2        0.60       11.65     16.37 o
 -15   3   2       13.87       -1.71     14.33 o
 -13   3   2      590.73      538.32     20.32 o
 -11   3   2        1.12        2.94      6.14 o
  -9   3   2      241.56      254.74     10.45 o
  -7   3   2        0.93        8.61      4.34 o
  -5   3   2       92.24       68.25      4.93 o
  -3   3   2       65.85       51.10      4.42 o
  -1   3   2      141.09      122.25      5.97 o
   1   3   2      370.94      502.78     18.33 o
   3   3   2     1048.22      998.51     18.17 o
   5   3   2      548.31      592.82     11.77 o
   7   3   2      259.90      237.87     10.23 o
   9   3   2      356.97      372.79     15.63 o
  11   3   2      735.52      720.53     21.19 o
  13   3   2      172.93      161.99     15.60 o
  15   3   2        3.75       18.43     13.10 o
  17   3   2      232.15      246.76     25.97 o
 -16   4   2        2.23       74.58     19.47 o
 -14   4   2      154.22      210.75     21.47 o
 -12   4   2      219.06      420.40     49.62 o
 -10   4   2      787.21      818.36     58.39 o
  -8   4   2      398.91      499.97     33.55 o
  -6   4   2      873.84      919.37     30.24 o
  -4   4   2      369.93      448.86     28.57 o
  -2   4   2      858.37      792.92     26.48 o
   0   4   2     1323.36     1375.99     64.42 o
   2   4   2      308.69      379.87     19.45 o
   4   4   2      127.55      219.61     26.70 o
   6   4   2      129.83      142.14     13.87 o
   8   4   2      120.49      118.24      9.30 o
  10   4   2        1.11       66.46     17.68 o
  12   4   2       96.55      113.96     16.88 o
  14   4   2       15.07       46.48     16.28 o
  16   4   2       25.53       59.61     18.93 o
 -15   5   2        8.53       -1.87     15.72 o
 -13   5   2      209.27      199.83     21.73 o
 -11   5   2       11.87        7.82     13.33 o
  -9   5   2        7.79        9.10      9.68 o
  -7   5   2      336.20      326.44     15.98 o
  -5   5   2        3.57        9.56      5.59 o
  -3   5   2     1098.47     1077.07     15.90 o
  -1   5   2     1015.10      985.38     17.23 o
   1   5   2      458.28      455.09     13.03 o
   3   5   2     1381.70     1452.79     19.10 o
   5   5   2      416.82      423.32     14.86 o
   7   5   2        0.69        6.43      7.35 o
   9   5   2      235.53      269.07     16.88 o
  11   5   2        9.37       15.04     14.06 o
  13   5   2      125.44      124.50     19.62 o
  15   5   2       69.13       65.22     19.13 o
 -14   6   2      618.52      590.85     31.04 o
 -12   6   2     1175.92     1144.36     78.41 o
 -10   6   2     3083.37     2957.22    117.35 o
  -8   6   2      723.06      741.79     24.78 o
  -6   6   2     3408.77     3344.91     87.46 o
  -4   6   2     4948.37     5017.54    126.67 o
  -2   6   2     3252.94     3311.77     66.54 o
   0   6   2      302.98      306.95     12.23 o
   2   6   2     5687.12     5606.02    106.03 o
   4   6   2     3899.14     3934.57     86.27 o
   6   6   2     1331.40     1410.14     23.63 o
   8   6   2     3277.28     3119.76    104.15 o
  10   6   2     2441.71     2400.84     69.70 o
  12   6   2     1962.42     1980.06     69.48 o
  14   6   2      717.34      686.61     39.05 o
 -11   7   2       51.98       70.51     18.79 o
  -9   7   2        7.06        8.55     15.13 o
  -7   7   2       19.13       27.53     12.26 o
  -5   7   2      464.17      415.81     22.37 o
  -3   7   2        0.23        3.67      9.90 o
  -1   7   2       61.42       60.50      8.99 o
   1   7   2      137.11      147.76     14.86 o
   3   7   2      113.02      130.82     12.22 o
   5   7   2      250.51      230.95     17.11 o
   7   7   2       10.77       20.04     14.36 o
   9   7   2      202.77      181.82     21.70 o
  11   7   2      245.83      257.30     25.88 o
  -8   8   2     1669.54     1601.06     42.96 o
  -6   8   2     1675.26     1793.69     36.52 o
  -4   8   2     5188.27     5206.12    138.56 o
  -2   8   2     2197.26     2175.74     37.21 o
   0   8   2     4027.11     4117.53     99.43 o
   2   8   2     3568.05     3582.83     54.52 o
   4   8   2     3954.63     4051.89    112.99 o
   6   8   2     2082.44     1952.09     77.89 o
   8   8   2     1084.96     1111.96     51.49 o
  -3   9   2      134.73      145.29     21.04 o
  -1   9   2       37.27       51.13     17.16 o
   1   9   2      104.14       99.10     23.05 o
 -19   1   3        3.93      -11.22     19.77 o
 -17   1   3       23.33        6.82     12.66 o
 -15   1   3        6.79        3.26      8.26 o
 -13   1   3        7.09        6.30      7.11 o
 -11   1   3      402.74      395.04     12.06 o
  -9   1   3      876.43      932.32     13.81 o
  -7   1   3     1003.20     1119.97     12.83 o
  -5   1   3      675.40      763.88      9.30 o
  -3   1   3     5910.02     6484.10     72.18 o
  -1   1   3      144.61      169.05      4.54 o
   1   1   3       64.50       77.33      3.53 o
   3   1   3      447.20      484.78     10.58 o
   5   1   3       49.14       22.48      4.77 o
   7   1   3     1319.66     1343.33     30.23 o
   9   1   3      702.93      726.81     24.21 o
  11   1   3      265.14      305.34     11.26 o
  13   1   3      658.42      636.87     17.34 o
  15   1   3      195.06      178.89     16.04 o
  17   1   3      283.38      283.09     24.03 o
 -18   2   3      225.95      228.23     23.50 o
 -16   2   3      456.80      480.41     25.18 o
 -14   2   3     3011.05     3190.14     81.55 o
 -12   2   3      225.94      290.03     14.64 o
 -10   2   3     7361.55     7475.71     93.02 o
  -8   2   3     7110.00     7148.81     85.79 o
  -6   2   3    14257.98    14331.64    161.45 o
  -4   2   3     3912.22     3817.11     46.21 o
  -2   2   3    10067.34     9152.96    236.32 o
   0   2   3     8597.71     8530.43    103.85 o
   2   2   3     1825.73     1426.55     12.98 o
   4   2   3     7798.66     7436.94     74.57 o
   6   2   3     9668.97     9752.10    118.04 o
   8   2   3    14140.60    14705.68    211.66 o
  10   2   3     2323.24     2478.08     38.39 o
  12   2   3     7675.33     7574.48    126.66 o
  14   2   3     3227.93     3309.01     80.70 o
  16   2   3     1029.01     1056.49     28.69 o
  18   2   3      975.76     1085.20     37.28 o
 -17   3   3      525.79      565.69     29.27 o
 -15   3   3        8.66        6.66     14.10 o
 -13   3   3     1521.99     1486.05     28.28 o
 -11   3   3       38.33       36.37      7.02 o
  -9   3   3      195.79      215.58      9.26 o
  -7   3   3     2917.15     3146.66     42.96 o
  -5   3   3       45.94       44.14      4.48 o
  -3   3   3     1648.72     1712.24     14.03 o
  -1   3   3      559.73      551.10     13.34 o
   1   3   3     8199.30     9336.08    100.39 o
   3   3   3     2771.05     2771.93     53.14 o
   5   3   3       95.86      103.80      7.32 o
   7   3   3     5882.47     5816.37     35.79 o
   9   3   3     3070.98     2990.95     41.74 o
  11   3   3       12.58        6.99      9.74 o
  13   3   3        0.57       -1.94     10.73 o
  15   3   3     1072.44     1106.86     29.11 o
  17   3   3      317.83      360.80     27.07 o
 -16   4   3     4459.92     4251.41     77.10 o
 -14   4   3     2703.91     2589.39     48.47 o
 -12   4   3    13671.40    13578.78    348.39 o
 -10   4   3     3429.27     3355.94     38.59 o
  -8   4   3     9334.09     9422.55    136.03 o
  -6   4   3     7206.59     7245.25     93.14 o
  -4   4   3    16536.55    16098.14    218.79 o
  -2   4   3    13445.04    12753.06    218.73 o
   0   4   3    15752.51    15279.99    137.74 o
   2   4   3    23237.08    22655.98    196.96 o
   4   4   3    12411.89    12173.22    130.97 o
   6   4   3     9770.72     9470.00     64.50 o
   8   4   3     2225.17     2180.72     47.81 o
  10   4   3     9403.07     9397.91     83.53 o
  12   4   3      961.04      949.64     25.70 o
  14   4   3     1733.84     1632.09     56.56 o
  16   4   3     2048.25     1983.63     76.19 o
 -15   5   3       73.01       92.83     20.11 o
 -13   5   3      105.23      105.55     18.34 o
 -11   5   3      271.29      272.08     21.69 o
  -9   5   3      610.46      548.33     21.04 o
  -7   5   3       18.72       17.96      7.16 o
  -5   5   3     1537.19     1540.23     33.88 o
  -3   5   3      309.50      316.23     12.36 o
  -1   5   3      357.82      346.01     10.18 o
   1   5   3      346.70      320.24     10.79 o
   3   5   3     1442.57     1457.27     18.69 o
   5   5   3     2146.27     1906.89     30.41 o
   7   5   3      260.98      266.59     15.34 o
   9   5   3      557.34      539.85     20.25 o
  11   5   3      788.32      767.36     51.07 o
  13   5   3       51.01       68.50     18.02 o
  15   5   3       80.23       83.95     20.41 o
 -14   6   3      967.41     1018.78     37.04 o
 -12   6   3     1114.29     1100.37     36.10 o
 -10   6   3     5243.28     5136.44     66.18 o
  -8   6   3     1190.76     1148.05     27.36 o
  -6   6   3     4483.08     4506.13     86.45 o
  -4   6   3     4248.95     4233.03     79.12 o
  -2   6   3      450.67      482.74     16.87 o
   0   6   3       22.31       31.22      8.35 o
   2   6   3      801.72      954.55     42.93 o
   4   6   3      926.25     1020.35     25.38 o
   6   6   3       12.47       17.80     10.17 o
   8   6   3     2358.79     2362.23     65.53 o
  10   6   3     1106.23     1106.72     35.29 o
  12   6   3     1408.08     1463.47     41.67 o
 -11   7   3        1.16       -0.09     16.12 o
  -9   7   3       25.12       25.91     15.69 o
  -7   7   3       47.58       43.61     13.03 o
  -5   7   3      435.62      422.62     20.20 o
  -3   7   3      199.09      210.25     13.54 o
  -1   7   3      388.59      386.04     13.40 o
   1   7   3      307.45      347.22     15.85 o
   3   7   3      197.65      193.22     14.52 o
   5   7   3       34.84       39.31     14.66 o
   7   7   3      203.45      207.18     21.19 o
   9   7   3       60.54       53.90     17.87 o
  11   7   3       83.82       93.92     20.26 o
  -8   8   3      217.28      258.33     40.41 o
  -6   8   3      317.63      348.25     22.27 o
  -4   8   3      358.32      411.53     29.01 o
  -2   8   3      292.69      306.02     23.82 o
   0   8   3      247.47      265.68     20.54 o
   2   8   3      173.13      277.43     23.46 o
   4   8   3      308.35      386.88     26.07 o
   6   8   3       98.70      134.94     20.86 o
   8   8   3      107.88      142.29     22.50 o
  -3   9   3        0.31      -18.52     14.74 o
  -1   9   3        1.53       -0.73     15.81 o
   1   9   3       19.28       13.51     19.49 o
 -18   0   4     2393.98     2530.22     56.32 o
 -16   0   4    11267.05    11490.20    162.40 o
 -14   0   4     9430.36     9946.48    243.00 o
 -12   0   4    15413.54    15766.07    222.40 o
 -10   0   4     9863.86    10645.05     78.86 o
  -8   0   4    38126.41    38724.86    569.54 o
  -6   0   4     3236.97     3173.91     26.84 o
  -4   0   4    13065.92    14640.78    687.86 o
  -2   0   4    42768.30    44464.41    410.76 o
   0   0   4    15617.22    15568.65    285.08 o
   2   0   4    18232.07    18240.75     96.92 o
   4   0   4    18053.78    18092.85    424.82 o
   6   0   4    58656.71    61065.83   1351.11 o
   8   0   4     7320.36     7448.36    262.46 o
  10   0   4     7646.91     7660.71     68.73 o
  12   0   4     7238.18     7821.91    231.09 o
  14   0   4     4067.75     3971.07    175.02 o
  16   0   4     1194.50     1049.31     60.48 o
  18   0   4      503.74      463.78     52.47 o
 -19   1   4        0.05       -7.91     15.68 o
 -17   1   4       21.34       21.70     12.74 o
 -15   1   4       39.38       56.17      9.83 o
 -13   1   4        7.31       20.42      7.33 o
 -11   1   4     1435.18     1490.16     32.22 o
  -9   1   4     4344.23     4792.77     57.91 o
  -7   1   4     5111.45     5813.72     88.57 o
  -5   1   4        6.19       11.15      3.22 o
  -3   1   4    10280.92    11168.09    145.88 o
  -1   1   4     9383.42     9532.64    127.68 o
   1   1   4     2108.21     2176.99     11.47 o
   3   1   4     6457.54     6848.71    108.84 o
   5   1   4     2145.32     2619.94    114.43 o
   7   1   4     1964.74     1850.46     52.93 o
   9   1   4      210.57      238.14      9.83 o
  11   1   4     2861.70     2799.22     61.33 o
  13   1   4       15.43        4.80      8.55 o
  15   1   4      262.69      306.63     23.17 o
  17   1   4      120.21      126.42     20.20 o
 -18   2   4      492.99      514.87     28.42 o
 -16   2   4      875.86      871.92     30.14 o
 -14   2   4     2685.71     2781.07     47.32 o
 -12   2   4      130.22      155.94      9.81 o
 -10   2   4     5600.91     5817.07     86.09 o
  -8   2   4     7094.49     7370.91    140.27 o
  -6   2   4     6628.52     6775.03     94.48 o
  -4   2   4    20809.98    20484.96    261.30 o
  -2   2   4     7732.90     8244.50    106.39 o
   0   2   4    10692.25    10695.64     89.85 o
   2   2   4      101.12      238.52      7.47 o
   4   2   4     6884.38     7233.91     57.48 o
   6   2   4     7057.95     7004.55     52.97 o
   8   2   4     7198.96     7534.86     91.83 o
  10   2   4     2618.34     2638.27     61.29 o
  12   2   4     6240.60     5981.99     56.85 o
  14   2   4     3734.82     3658.70     50.23 o
  16   2   4      844.55      845.97     32.11 o
 -17   3   4       62.05       92.11     19.57 o
 -15   3   4        5.20        3.68     14.17 o
 -13   3   4       96.50      125.85     13.75 o
 -11   3   4        3.10        1.83      6.11 o
  -9   3   4        3.11        4.24      5.31 o
  -7   3   4     1517.03     1606.41     34.54 o
  -5   3   4      584.15      576.87      8.28 o
  -3   3   4     2026.81     1932.61     45.85 o
  -1   3   4     5916.10     6162.94     70.00 o
   1   3   4      798.16      818.78     14.63 o
   3   3   4     1138.20     1240.50     22.48 o
   5   3   4     2039.80     1980.71     20.49 o
   7   3   4       11.24       24.09      5.74 o
   9   3   4      218.35      225.45     14.45 o
  11   3   4      168.72      200.77     15.12 o
  13   3   4      244.72      248.56     17.98 o
  15   3   4       11.33       40.78     14.31 o
  17   3   4      583.14      578.20     37.69 o
 -16   4   4      126.29      244.77     50.99 o
 -14   4   4      313.53      342.70     24.66 o
 -12   4   4      277.50      391.71     29.76 o
 -10   4   4       83.25      121.85     12.62 o
  -8   4   4      511.32      590.22     32.61 o
  -6   4   4      595.63      599.72     22.96 o
  -4   4   4      910.90      980.92     37.21 o
  -2   4   4       23.02       23.51      5.44 o
   0   4   4       13.34       19.53      5.00 o
   2   4   4       73.53      165.94     19.66 o
   4   4   4       23.11       59.87      9.77 o
   6   4   4       83.10       69.83     11.55 o
   8   4   4       52.26       62.97     15.85 o
  10   4   4       49.88      107.64     20.25 o
  12   4   4        0.82       18.84     11.79 o
  14   4   4      151.52      168.91     21.01 o
  16   4   4       11.15       45.21     18.94 o
 -15   5   4       43.09       45.92     17.79 o
 -13   5   4       52.26       52.00     16.33 o
 -11   5   4      293.51      278.53     17.86 o
  -9   5   4      794.10      764.30     22.56 o
  -7   5   4      249.31      252.43     12.41 o
  -5   5   4      161.17      165.48     10.75 o
  -3   5   4      574.46      557.00     12.57 o
  -1   5   4       30.27       35.99      6.06 o
   1   5   4     1239.43     1194.16     21.48 o
   3   5   4      453.42      424.00     10.30 o
   5   5   4      603.78      611.17     15.77 o
   7   5   4      335.28      332.00     16.77 o
   9   5   4      182.15      201.67     15.81 o
  11   5   4       27.76       27.46     12.36 o
  13   5   4       47.09       52.10     17.93 o
  15   5   4       86.09       76.38     20.16 o
 -14   6   4      855.41      866.09     35.45 o
 -12   6   4     1011.25      951.77     34.05 o
 -10   6   4     3243.46     3246.49    104.68 o
  -8   6   4      818.62      750.15     23.51 o
  -6   6   4     4597.81     4532.96    113.13 o
  -4   6   4     6960.43     6611.00    148.47 o
  -2   6   4     2559.55     2557.31     36.21 o
   0   6   4     4322.22     4246.50     69.14 o
   2   6   4     6131.42     6058.73    122.56 o
   4   6   4     3470.14     3523.85     80.11 o
   6   6   4      604.33      642.37     21.77 o
   8   6   4     4420.30     4522.68    217.76 o
  10   6   4     2640.68     2563.69     96.45 o
  12   6   4     2302.79     2329.98    117.37 o
 -11   7   4       28.17       33.76     17.17 o
  -9   7   4      118.04      126.56     19.50 o
  -7   7   4        7.70       17.99     11.95 o
  -5   7   4        6.42        2.53     10.84 o
  -3   7   4      349.83      348.37     15.86 o
  -1   7   4        0.38        6.55      8.87 o
   1   7   4       20.88       26.93      8.79 o
   3   7   4      440.89      444.45     17.34 o
   5   7   4      222.25      234.62     17.35 o
   7   7   4      630.43      611.66     39.34 o
   9   7   4      518.26      508.24     28.73 o
  11   7   4      448.58      435.96     29.24 o
  -8   8   4     1491.84     1507.31     42.53 o
  -6   8   4     1974.43     1994.45     38.25 o
  -4   8   4     2173.91     2168.25     61.97 o
  -2   8   4     1956.13     1838.82     45.44 o
   0   8   4     1514.67     1504.29     47.70 o
   2   8   4     5427.56     5754.82    128.28 o
   4   8   4     3523.51     3756.88    142.12 o
   6   8   4     2948.78     2931.11    174.29 o
   8   8   4     1657.97     1731.66    135.86 o
  -1   9   4       48.53       53.27     22.37 o
   1   9   4       26.52       26.83     29.64 o
 -19   1   5       21.94       29.92     17.41 o
 -17   1   5        3.41       -3.72      9.45 o
 -15   1   5       40.85       38.00      8.96 o
 -13   1   5      184.29      191.66     11.00 o
 -11   1   5      622.49      616.95     15.76 o
  -9   1   5      485.90      502.35     11.56 o
  -7   1   5       23.74       20.21      4.27 o
  -5   1   5        9.05        5.97      3.17 o
  -3   1   5       46.92       61.76      7.92 o
  -1   1   5     7923.12     8180.86     98.33 o
   1   1   5     8974.66     9482.23    117.79 o
   3   1   5     1623.38     1597.40     33.18 o
   5   1   5     5810.49     6170.38    135.53 o
   7   1   5      897.52      965.96     18.20 o
   9   1   5      379.95      400.04     10.10 o
  11   1   5        3.72       13.70      7.90 o
  13   1   5      139.69      161.68     14.35 o
  15   1   5       25.57       26.27     15.39 o
  17   1   5       47.59       33.79     23.48 o
 -18   2   5      373.57      433.18     27.98 o
 -16   2   5      691.63      770.96     24.99 o
 -14   2   5     2505.25     2596.63     40.24 o
 -12   2   5      388.12      440.35     13.76 o
 -10   2   5     5716.11     5699.85     70.51 o
  -8   2   5     8709.07     9017.89    117.58 o
  -6   2   5     7602.28     7286.61    106.69 o
  -4   2   5    22143.38    21966.51    162.19 o
  -2   2   5    18751.76    19286.03    267.29 o
   0   2   5    50073.01    51874.93    583.65 o
   2   2   5    10274.80    10304.60     86.71 o
   4   2   5    17635.04    18068.40    318.17 o
   6   2   5    12256.90    12313.77    144.63 o
   8   2   5     6905.60     6627.49    101.77 o
  10   2   5     2154.60     2111.59     34.74 o
  12   2   5     4923.29     4767.51     63.52 o
  14   2   5     2544.76     2430.90     56.02 o
  16   2   5      940.09      905.21     32.80 o
 -17   3   5      339.98      393.21     27.01 o
 -15   3   5      339.57      316.90     23.36 o
 -13   3   5     1175.15     1052.06     25.69 o
 -11   3   5        0.37        1.78      7.11 o
  -9   3   5      514.56      458.97     17.73 o
  -7   3   5     9074.70     9213.04    149.90 o
  -5   3   5     1567.29     1552.74     18.48 o
  -3   3   5      281.38      334.12      9.48 o
  -1   3   5     3808.90     3879.06     29.74 o
   1   3   5     3253.29     3608.59     25.13 o
   3   3   5       12.67        6.68      4.57 o
   5   3   5     1605.21     1619.60     51.19 o
   7   3   5     5529.46     5247.64     86.48 o
   9   3   5       50.55       44.06     10.69 o
  11   3   5        0.64        4.57     10.33 o
  13   3   5      273.83      246.94     18.96 o
  15   3   5      732.89      736.22     25.82 o
  17   3   5      152.12      165.06     28.25 o
 -16   4   5     3250.54     3197.29    134.30 o
 -14   4   5     2470.59     2471.41     69.18 o
 -12   4   5     9807.58     9778.13    110.64 o
 -10   4   5     3258.87     3244.19     75.03 o
  -8   4   5     5545.11     5506.32    120.74 o
  -6   4   5    10265.87     9949.81    160.34 o
  -4   4   5     3602.38     3283.09     32.82 o
  -2   4   5    10386.79     9611.58     98.75 o
   0   4   5     3210.18     2912.33     43.46 o
   2   4   5    20192.77    20495.18    217.89 o
   4   4   5    10166.51    10278.24    125.42 o
   6   4   5    11176.86    11008.69     80.48 o
   8   4   5     8202.04     7943.41    168.85 o
  10   4   5     8045.62     7924.21    138.16 o
  12   4   5     1533.45     1486.96     33.47 o
  14   4   5     1303.05     1300.57     32.00 o
  16   4   5     1445.57     1442.74     41.72 o
 -15   5   5        0.19        2.30     16.00 o
 -13   5   5        0.09       -5.04     13.97 o
 -11   5   5      120.18      126.36     14.25 o
  -9   5   5      384.19      331.72     17.47 o
  -7   5   5        9.82       26.55      7.73 o
  -5   5   5       38.31       24.96      6.76 o
  -3   5   5     2748.17     2754.08     23.49 o
  -1   5   5        6.64       24.73      6.00 o
   1   5   5      151.57      188.16      9.59 o
   3   5   5     1699.99     1480.38     24.42 o
   5   5   5        0.56        7.52      6.98 o
   7   5   5      318.89      349.08     18.90 o
   9   5   5      142.03      152.14     15.02 o
  11   5   5     1099.76     1048.75     34.32 o
  13   5   5       22.17        9.37     16.15 o
 -14   6   5      826.25      835.96     34.84 o
 -12   6   5      638.98      613.67     29.37 o
 -10   6   5     1155.31     1213.12     36.94 o
  -8   6   5      105.74      131.48     14.55 o
  -6   6   5     1030.07     1083.37     57.75 o
  -4   6   5     3823.01     3967.11     43.23 o
  -2   6   5       47.16       57.77      7.54 o
   0   6   5     3064.06     3181.43     35.14 o
   2   6   5     3114.68     3140.41     35.05 o
   4   6   5     2033.93     2158.43     28.37 o
   6   6   5      600.81      607.94     26.48 o
   8   6   5     2538.26     2767.79     73.22 o
  10   6   5     1830.73     1844.29     43.77 o
  12   6   5      898.70     1062.33     37.51 o
 -11   7   5      106.60      100.46     19.93 o
  -9   7   5       12.70        7.11     13.02 o
  -7   7   5      112.32      114.78     15.32 o
  -5   7   5      491.44      507.70     21.07 o
  -3   7   5       49.31       48.56      9.42 o
  -1   7   5      556.41      578.50     18.36 o
   1   7   5      618.01      614.97     18.83 o
   3   7   5      339.39      379.01     16.75 o
   5   7   5      322.54      316.49     19.37 o
   7   7   5       45.01       50.06     17.02 o
   9   7   5      131.53      137.04     20.59 o
  11   7   5        4.96       -3.43     17.03 o
  -8   8   5      160.58      177.80     25.77 o
  -6   8   5      120.25      157.55     17.78 o
  -4   8   5      332.76      362.13     28.46 o
  -2   8   5       99.68      110.12     18.16 o
   0   8   5       89.28      104.27     15.24 o
   4   8   5        6.17       60.02     33.24 o
   6   8   5        3.03       57.78     21.17 o
  -1   9   5        4.34       10.17     15.12 o
 -18   0   6     1960.56     2014.31     62.54 o
 -16   0   6     7743.89     7820.54    246.66 o
 -14   0   6     5491.04     5665.68    200.93 o
 -12   0   6     3926.25     3690.53     55.96 o
 -10   0   6     6104.31     5909.15    159.01 o
  -8   0   6    13300.47    12282.44    212.51 o
  -6   0   6     2146.17     1671.37     43.22 o
  -4   0   6       85.69       67.83      5.94 o
  -2   0   6    82692.73    84633.12   1072.07 o
   0   0   6     6151.09     6356.38    144.61 o
   2   0   6    15008.39    15082.54    129.54 o
   4   0   6    57353.67    60690.91    309.59 o
   6   0   6    39374.15    39425.64    560.15 o
   8   0   6     9903.84     9982.47     75.43 o
  10   0   6     5166.91     5102.36     58.85 o
  12   0   6     6296.09     6021.62    143.58 o
  14   0   6     2026.10     1988.90    100.73 o
  16   0   6      260.91      237.10     41.25 o
 -19   1   6       27.87       40.84     17.94 o
 -17   1   6        2.92       -4.17     10.58 o
 -15   1   6      237.04      286.54     13.93 o
 -13   1   6      405.05      422.07     13.66 o
 -11   1   6     2180.09     2326.20     26.33 o
  -9   1   6     5941.01     5988.10     62.03 o
  -7   1   6        5.41       14.08      4.10 o
  -5   1   6     3999.35     3861.63     33.28 o
  -3   1   6     4908.80     5326.49     59.47 o
  -1   1   6      956.27     1038.35     13.38 o
   1   1   6     8538.58     8786.84     96.27 o
   3   1   6     5888.44     5979.56     41.91 o
   5   1   6     2141.07     2112.76     39.88 o
   7   1   6     1935.31     2078.39     20.25 o
   9   1   6       30.40       25.24      5.19 o
  11   1   6     1443.81     1362.57     21.29 o
  13   1   6      152.26      142.15     14.02 o
  15   1   6        4.09        2.46     14.52 o
  17   1   6      160.40      131.72     26.62 o
 -18   2   6      673.55      680.25     30.29 o
 -16   2   6      872.61      952.55     45.26 o
 -14   2   6      853.90      897.51     21.08 o
 -12   2   6      463.46      600.48     23.82 o
 -10   2   6     5958.55     5981.69     79.31 o
  -8   2   6     8034.35     8331.35    153.47 o
  -6   2   6     4233.83     4075.04     67.55 o
  -4   2   6    20197.50    21142.01    329.09 o
  -2   2   6    20830.87    21054.70    290.63 o
   0   2   6    36365.28    38578.41    568.37 o
   2   2   6    11930.68    12271.43    151.24 o
   4   2   6    15385.92    16275.98    181.34 o
   6   2   6    11241.54    11219.41    213.13 o
   8   2   6     2926.30     2901.73     23.00 o
  10   2   6     3800.90     3695.22     58.96 o
  12   2   6     4279.08     4261.75     54.32 o
  14   2   6     1405.82     1415.05     30.58 o
  16   2   6      684.22      711.53     31.25 o
 -17   3   6      239.96      233.37     23.54 o
 -15   3   6        3.09        1.25     11.73 o
 -13   3   6        0.61        4.98      8.72 o
 -11   3   6      332.58      311.62     13.80 o
  -9   3   6      146.45      175.83     10.74 o
  -7   3   6      226.03      231.73     13.00 o
  -5   3   6     1245.79     1350.66     22.29 o
  -3   3   6     3061.18     3159.13     47.40 o
  -1   3   6      103.03      122.67      6.26 o
   1   3   6     1635.47     1490.11     19.63 o
   3   3   6     1768.59     1777.32     24.00 o
   5   3   6     2685.75     2684.86     29.63 o
   7   3   6      266.11      262.18     14.43 o
   9   3   6      409.63      427.09     17.50 o
  11   3   6      396.80      379.42     18.94 o
  13   3   6      137.61      131.49     15.66 o
  15   3   6      182.22      180.89     18.19 o
 -16   4   6       39.60       51.08     22.76 o
 -14   4   6       79.91      137.46     25.56 o
 -12   4   6        7.12       54.87     18.99 o
 -10   4   6        5.74       30.77     10.49 o
  -8   4   6       34.02       53.47     12.70 o
  -6   4   6        2.93       40.22      9.53 o
  -4   4   6      354.34      363.14     12.84 o
  -2   4   6        1.01       27.73      5.09 o
   0   4   6      215.92      166.71      7.98 o
   2   4   6      192.46      221.27     23.85 o
   4   4   6       66.04       86.39      7.96 o
   6   4   6       71.79       94.38     11.39 o
   8   4   6       23.79       77.17     14.35 o
  10   4   6       41.25       90.72     15.98 o
  12   4   6       31.17       41.31     13.16 o
  14   4   6       30.16       47.84     14.72 o
 -15   5   6       83.54       82.66     19.25 o
 -13   5   6        2.04       -0.29     14.00 o
 -11   5   6       51.43       47.69     12.44 o
  -9   5   6       84.69       68.74     12.21 o
  -7   5   6      149.28      164.60     11.53 o
  -5   5   6      572.78      602.68     16.28 o
  -3   5   6      477.75      437.07     11.71 o
  -1   5   6     1771.85     1839.25     29.47 o
   1   5   6     1603.12     1592.58     18.97 o
   3   5   6       50.07       91.59     11.36 o
   5   5   6      102.18      114.84     12.15 o
   7   5   6      148.17      147.45     13.93 o
   9   5   6      146.34      147.25     15.34 o
  11   5   6        1.66       13.31     12.45 o
  13   5   6       27.35       15.82     16.46 o
 -14   6   6     1036.79     1037.15     46.10 o
 -12   6   6     1803.90     1726.22     48.60 o
 -10   6   6     1712.61     1680.80     44.02 o
  -8   6   6     2023.17     1876.59     33.80 o
  -6   6   6     5473.45     5176.69    117.77 o
  -4   6   6     9944.07     9851.31    267.71 o
  -2   6   6     1447.35     1470.83     24.41 o
   0   6   6     7558.89     7606.06    139.65 o
   2   6   6     5448.68     5364.68    181.27 o
   4   6   6     3992.07     4024.93    108.99 o
   6   6   6     2540.59     2530.34     73.36 o
   8   6   6     4461.30     4414.88    160.36 o
  10   6   6     2401.20     2412.82    118.51 o
  12   6   6      981.19     1027.77     37.40 o
 -11   7   6      137.24      143.26     21.40 o
  -9   7   6      483.69      454.83     22.93 o
  -7   7   6      199.57      200.40     17.65 o
  -5   7   6      339.85      312.28     19.05 o
  -3   7   6      563.50      589.56     18.99 o
  -1   7   6        4.67       10.18      9.33 o
   1   7   6       46.83       53.28     10.42 o
   3   7   6      782.62      755.32     25.20 o
   5   7   6       12.29       13.27     11.99 o
   7   7   6       85.06       93.22     18.37 o
   9   7   6       18.91        9.40     16.80 o
  -8   8   6     1102.10     1097.32     32.06 o
  -6   8   6     2989.20     3106.91     83.30 o
  -4   8   6     1037.08     1044.31     29.69 o
  -2   8   6     2999.15     3047.52     72.48 o
   0   8   6     1475.88     1492.16     36.59 o
   2   8   6     5086.24     5625.84    220.43 o
   4   8   6     1698.03     1656.99     64.69 o
   6   8   6      921.84      948.60     35.78 o
 -19   1   7       31.01       16.18     17.26 o
 -17   1   7       15.96        5.65     11.09 o
 -15   1   7       40.96       42.88      9.54 o
 -13   1   7       28.49       18.85      7.60 o
 -11   1   7       95.33       91.53      8.11 o
  -9   1   7      491.33      491.05     19.37 o
  -7   1   7     2655.65     2451.14     32.34 o
  -5   1   7      588.49      442.00      8.15 o
  -3   1   7     2995.03     3020.07     34.37 o
  -1   1   7     6890.04     6760.39     93.05 o
   1   1   7     3867.93     3760.91     39.85 o
   3   1   7       39.73       41.66      9.50 o
   5   1   7     2178.61     2155.40     25.18 o
   7   1   7       22.24       10.76      5.52 o
   9   1   7       17.29       17.14      6.83 o
  11   1   7       78.66       88.48      9.85 o
  13   1   7      195.44      193.42     19.32 o
  15   1   7      277.47      295.46     23.21 o
  17   1   7      123.38      136.89     39.65 o
 -18   2   7      842.54      860.92     33.13 o
 -16   2   7     2159.73     2157.13     33.37 o
 -14   2   7     1747.97     1647.03     30.57 o
 -12   2   7     2059.72     2127.74     44.30 o
 -10   2   7     5854.16     5802.07     73.08 o
  -8   2   7    16846.17    16512.55    217.83 o
  -6   2   7    10082.56    10206.73    110.90 o
  -4   2   7    37628.58    37274.71    779.35 o
  -2   2   7    30527.05    31348.55    476.58 o
   0   2   7    48048.48    50792.83    468.51 o
   2   2   7     7093.44     6549.48    254.57 o
   4   2   7    10472.89    10383.26    119.37 o
   6   2   7     9164.88     8823.72    124.23 o
   8   2   7     1640.24     1713.81     28.24 o
  10   2   7     2673.66     2426.45     39.66 o
  12   2   7     3641.22     3571.34     42.42 o
  14   2   7     2171.65     1997.76     51.24 o
  16   2   7     1222.25     1206.20     37.69 o
 -17   3   7      123.21      161.40     21.89 o
 -15   3   7      666.16      652.11     23.81 o
 -13   3   7      477.19      464.08     18.35 o
 -11   3   7        0.09        4.10      7.73 o
  -9   3   7     3292.02     3217.52     57.62 o
  -7   3   7     5601.73     5650.50     96.31 o
  -5   3   7     1326.10     1271.62     20.75 o
  -3   3   7      289.88      327.09      7.70 o
  -1   3   7     1466.76     1514.08     16.36 o
   1   3   7      664.05      680.25     24.33 o
   3   3   7     2825.49     2917.40     40.19 o
   5   3   7     1726.34     1643.90     40.42 o
   7   3   7     2945.66     2842.95     39.66 o
   9   3   7      127.96      113.22     12.48 o
  11   3   7        0.72        7.47     10.94 o
  13   3   7     1157.41     1193.81     29.19 o
  15   3   7       47.80       69.03     18.65 o
 -16   4   7     1265.73     1290.21     38.52 o
 -14   4   7     3945.24     3994.27     69.05 o
 -12   4   7     5588.71     5275.62     52.38 o
 -10   4   7     5720.91     5434.95    132.70 o
  -8   4   7     4629.30     4362.04     56.65 o
  -6   4   7    12079.76    11830.32     55.90 o
  -4   4   7     2580.19     2554.68     27.38 o
  -2   4   7     9151.67     9238.09    148.86 o
   0   4   7     4034.14     4000.65     47.73 o
   2   4   7    17623.77    18256.86    166.76 o
   4   4   7     9096.21     9111.54     86.12 o
   6   4   7     5754.82     5506.42     54.80 o
   8   4   7     9539.71     9182.38    139.37 o
  10   4   7     3080.36     3015.18     40.68 o
  12   4   7     1212.33     1151.89     29.23 o
  14   4   7     1111.37     1096.49     43.84 o
 -15   5   7       28.38       45.87     17.57 o
 -13   5   7        3.05      -12.38     11.60 o
 -11   5   7      448.80      457.58     20.02 o
  -9   5   7     1133.96     1038.50     26.43 o
  -7   5   7      234.50      242.55     13.31 o
  -5   5   7     2610.64     2322.47     39.41 o
  -3   5   7     1538.68     1522.13     22.89 o
  -1   5   7       42.80       78.98      7.48 o
   1   5   7      207.38      198.27      9.72 o
   3   5   7      877.26      819.55     17.45 o
   5   5   7      488.46      378.97     17.44 o
   7   5   7      138.16      146.00     14.38 o
   9   5   7       78.94       74.10     13.53 o
  11   5   7      437.35      419.11     21.62 o
  13   5   7       76.54       77.77     19.20 o
 -14   6   7      133.57      156.82     22.79 o
 -12   6   7      501.93      581.83     35.15 o
 -10   6   7       86.22      112.96     15.29 o
  -8   6   7      585.08      646.62     35.26 o
  -6   6   7     2687.11     2605.45     79.08 o
  -4   6   7     6914.53     6964.69     64.96 o
  -2   6   7     1481.25     1435.76     23.88 o
   0   6   7     7836.63     7962.63     64.81 o
   2   6   7     4926.87     4901.39    103.26 o
   4   6   7     1185.97     1288.97     39.94 o
   6   6   7     1210.23     1291.59     29.22 o
   8   6   7     1000.21     1050.73     36.01 o
  10   6   7      873.69      933.82     45.63 o
  12   6   7      119.05      143.05     21.95 o
 -11   7   7       91.06       82.52     19.18 o
  -9   7   7        8.95       25.00     13.61 o
  -7   7   7      116.55      121.36     15.66 o
  -5   7   7      169.37      198.24     14.36 o
  -3   7   7       38.29       24.12      9.96 o
  -1   7   7      360.83      365.11     18.73 o
   1   7   7      644.55      606.61     25.57 o
   3   7   7      147.19      150.38     14.02 o
   5   7   7      418.24      444.35     25.03 o
   7   7   7       84.24       71.31     18.02 o
   9   7   7      362.73      425.00     38.34 o
  -8   8   7        6.82       25.40     14.38 o
  -6   8   7        2.77       47.85     14.68 o
  -4   8   7       61.25       77.78     15.16 o
  -2   8   7        0.96       31.46     13.38 o
   0   8   7        2.81        0.23     11.08 o
   2   8   7        4.50       32.33     16.45 o
   4   8   7        0.92      -18.39     18.40 o
   6   8   7        8.23       15.18     17.38 o
 -18   0   8     1025.49      983.24     39.95 o
 -16   0   8     2276.79     2406.16     59.48 o
 -14   0   8     3333.78     3542.03     46.19 o
 -12   0   8     2068.62     2077.69     32.83 o
 -10   0   8    23439.62    22721.94    392.79 o
  -8   0   8    19178.21    19562.36    517.50 o
  -6   0   8    14238.78    13483.68     72.96 o
  -4   0   8     5777.57     6078.70    172.64 o
  -2   0   8    93962.87    93674.18   1430.92 o
   0   0   8      327.76      234.81     13.85 o
   2   0   8     7822.29     7080.27    136.07 o
   4   0   8    17646.36    17140.85    161.67 o
   6   0   8     7750.08     7488.39    140.38 o
   8   0   8     2963.02     2670.78     29.38 o
  10   0   8     4473.18     4687.19    128.63 o
  12   0   8     5897.83     5599.15    228.08 o
  14   0   8     1185.54     1181.47     60.88 o
  16   0   8      148.18      152.59     38.85 o
 -19   1   8       58.40       48.01     18.37 o
 -17   1   8       60.19       43.10     12.36 o
 -15   1   8        4.23        3.20      8.44 o
 -13   1   8        2.33        1.18      7.09 o
 -11   1   8      199.89      190.71     10.06 o
  -9   1   8     2353.16     2401.03     26.22 o
  -7   1   8       52.49       90.57      6.13 o
  -5   1   8     7960.51     8299.07     60.57 o
  -3   1   8     2966.83     3226.23     40.36 o
  -1   1   8      674.67      820.81     14.63 o
   1   1   8       33.76       24.93      3.67 o
   3   1   8     1604.30     1671.25     22.54 o
   5   1   8     1035.80     1208.49     15.54 o
   7   1   8      229.73      213.74      9.88 o
   9   1   8       62.29       82.90      8.60 o
  11   1   8      171.99      138.50     13.18 o
  13   1   8      621.80      595.10     26.35 o
  15   1   8       16.84       40.18     16.67 o
  17   1   8      500.83      528.00     37.64 o
 -18   2   8     1061.83     1274.72     39.07 o
 -16   2   8     2062.19     2155.48     32.61 o
 -14   2   8      705.74      731.39     19.96 o
 -12   2   8     2781.63     2785.33     67.62 o
 -10   2   8     4111.64     4165.45     70.20 o
  -8   2   8     7015.33     6775.14     84.22 o
  -6   2   8     5870.35     5881.76     79.78 o
  -4   2   8    35363.24    36787.38    273.69 o
  -2   2   8    18680.48    19478.11    213.14 o
   0   2   8    25408.65    26999.59    365.07 o
   2   2   8     7182.13     7634.79    188.25 o
   4   2   8    14100.45    13813.25    173.10 o
   6   2   8     6210.71     6060.96     36.14 o
   8   2   8      527.47      590.02     18.00 o
  10   2   8     1541.33     1592.11     28.61 o
  12   2   8     1357.11     1411.08     29.08 o
  14   2   8      426.09      413.06     25.86 o
  16   2   8      925.89      918.95     34.89 o
 -17   3   8      236.66      251.97     23.90 o
 -15   3   8       71.46       78.11     14.44 o
 -13   3   8      336.50      351.93     15.97 o
 -11   3   8     1103.21     1096.34     22.97 o
  -9   3   8       36.82       29.99      7.70 o
  -7   3   8       26.54       33.09      7.03 o
  -5   3   8       50.36       43.06      6.48 o
  -3   3   8      672.29      575.68     12.74 o
  -1   3   8      132.64      127.94      6.64 o
   1   3   8      296.78      318.29     10.72 o
   3   3   8     1693.08     1823.39     29.67 o
   5   3   8     1115.66     1130.86     21.62 o
   7   3   8      663.94      578.83     37.25 o
   9   3   8     1860.58     1821.64     30.57 o
  11   3   8     1289.74     1237.00     33.74 o
  13   3   8       34.76       56.93     14.08 o
  15   3   8      398.42      417.28     27.93 o
 -16   4   8        1.06       13.45     16.80 o
 -14   4   8        1.92       74.24     20.58 o
 -12   4   8      105.32      157.55     14.25 o
 -10   4   8      105.76      184.96     14.34 o
  -8   4   8        0.40       28.90      8.13 o
  -6   4   8       28.05       56.20     10.34 o
  -4   4   8       10.04       17.09      6.31 o
  -2   4   8      150.58      150.10      7.90 o
   0   4   8      363.47      390.22     13.30 o
   2   4   8       22.23       48.64      5.60 o
   4   4   8       64.21       59.37      8.98 o
   6   4   8      277.56      288.33     15.86 o
   8   4   8       72.76      121.50     13.85 o
  10   4   8       81.42       86.64     13.82 o
  12   4   8        0.34       19.31     13.18 o
  14   4   8        0.18       24.94     17.56 o
 -15   5   8       44.33       35.04     17.43 o
 -13   5   8      276.26      286.25     20.37 o
 -11   5   8      144.68      184.81     16.34 o
  -9   5   8      198.29      238.53     14.14 o
  -7   5   8     1404.22     1384.50     29.76 o
  -5   5   8      138.17      194.53     12.07 o
  -3   5   8        7.79       20.33      7.47 o
  -1   5   8       22.25       43.18      6.27 o
   1   5   8      413.13      437.15     12.08 o
   3   5   8       25.88       42.45      8.33 o
   5   5   8      510.77      526.53     23.62 o
   7   5   8      299.63      318.50     18.21 o
   9   5   8      359.76      373.58     20.47 o
  11   5   8      169.97      180.49     17.98 o
  13   5   8      371.13      369.74     28.59 o
 -14   6   8     1025.85     1027.77     37.23 o
 -12   6   8     2830.95     2708.07     81.60 o
 -10   6   8     1063.39      976.92     27.91 o
  -8   6   8     2772.85     2526.85     73.85 o
  -6   6   8     4783.29     4767.83    113.79 o
  -4   6   8     5588.56     5519.45    146.61 o
  -2   6   8     2813.73     2822.84     55.84 o
   0   6   8    10536.53    10544.86    268.59 o
   2   6   8     8073.50     8134.33    245.88 o
   4   6   8     2226.42     2212.43     45.44 o
   6   6   8     2937.07     2871.33    113.76 o
   8   6   8     1957.56     1845.66     59.37 o
  10   6   8     1663.44     1661.14     45.55 o
  12   6   8      443.77      425.25     30.34 o
 -11   7   8      133.09      108.04     17.45 o
  -9   7   8      286.79      309.18     21.42 o
  -7   7   8       10.43       16.96     12.03 o
  -5   7   8      807.82      803.39     20.30 o
  -3   7   8      192.29      207.80     14.53 o
  -1   7   8        7.84        6.70     10.69 o
   1   7   8       93.55      133.90     23.99 o
   3   7   8       29.42       54.24     12.94 o
   5   7   8     1083.17     1145.39     53.19 o
   7   7   8       54.54       55.68     14.93 o
   9   7   8       57.06       83.23     20.47 o
  -8   8   8     1562.88     1567.87     43.82 o
  -6   8   8     3720.11     3703.95    126.89 o
  -4   8   8     1201.92     1158.63     36.00 o
  -2   8   8     1263.73     1294.90     48.44 o
   0   8   8      629.27      614.59     28.69 o
   2   8   8     1318.33     1328.01     38.09 o
   4   8   8      812.50      796.87     32.51 o
   6   8   8      569.22      548.35     33.40 o
 -19   1   9       21.98       26.50     14.79 o
 -17   1   9      266.00      271.76     17.44 o
 -15   1   9      428.28      388.72     16.63 o
 -13   1   9      350.80      342.93     13.17 o
 -11   1   9      860.77      816.13     15.57 o
  -9   1   9      962.60      950.67     14.61 o
  -7   1   9      843.41      879.19     14.51 o
  -5   1   9      459.42      462.05      9.14 o
  -3   1   9      926.89      818.78     10.90 o
  -1   1   9      236.95      284.84      7.52 o
   1   1   9        5.54       15.05      3.79 o
   3   1   9      282.36      271.70      6.96 o
   5   1   9     3236.92     3100.54     49.98 o
   7   1   9     1573.76     1489.75     30.21 o
   9   1   9     1270.06     1201.01     41.86 o
  11   1   9     2056.61     1963.64     74.81 o
  13   1   9      998.35      955.55     30.68 o
  15   1   9      851.03      776.07     46.86 o
 -18   2   9     1366.24     1422.69     34.31 o
 -16   2   9     4094.66     4208.75     70.76 o
 -14   2   9     1541.56     1564.38     32.20 o
 -12   2   9     4956.13     4931.41     42.66 o
 -10   2   9     5276.65     5464.39    106.30 o
  -8   2   9    11118.04    11086.39    192.71 o
  -6   2   9     5648.59     5654.91     59.57 o
  -4   2   9    14719.87    14348.33    178.78 o
  -2   2   9    15817.68    15929.94    133.05 o
   0   2   9    12320.80    12511.49    105.73 o
   2   2   9     5998.99     5956.20     59.88 o
   4   2   9     9047.77     9073.57     93.47 o
   6   2   9    10707.77    10286.15    179.51 o
   8   2   9     1379.97     1397.48     27.21 o
  10   2   9     4167.23     3991.58     89.66 o
  12   2   9     2636.67     2563.00     43.76 o
  14   2   9     1080.33      987.96     33.25 o
  16   2   9      843.48      877.46     34.91 o
 -17   3   9       10.77        6.91     13.62 o
 -15   3   9      416.59      410.89     18.12 o
 -13   3   9       14.22       24.41      9.74 o
 -11   3   9      453.33      457.14     16.25 o
  -9   3   9     1266.83     1244.08     21.19 o
  -7   3   9       78.24       39.22      7.11 o
  -5   3   9        3.46        5.55      5.68 o
  -3   3   9      886.29      902.42     18.49 o
  -1   3   9     2067.89     2194.33     32.90 o
   1   3   9       45.64       38.49      4.91 o
   3   3   9     1800.39     1806.78     26.01 o
   5   3   9       41.02       35.65      9.22 o
   7   3   9      717.86      689.10     19.97 o
   9   3   9      509.56      449.55     20.41 o
  11   3   9      113.80      106.95     14.38 o
  13   3   9      911.43      898.61     27.73 o
  15   3   9      143.16      161.58     22.47 o
 -16   4   9      527.42      498.31     28.32 o
 -14   4   9     5334.22     5112.83     55.95 o
 -12   4   9     2668.06     2612.65     62.10 o
 -10   4   9     6802.65     6484.55    100.41 o
  -8   4   9     5844.01     5887.53     84.45 o
  -6   4   9    10480.49    10503.02     57.60 o
  -4   4   9     5159.93     5299.80     37.94 o
  -2   4   9     5302.36     5214.30     71.63 o
   0   4   9     3967.09     3977.68     59.54 o
   2   4   9     4622.69     4574.11     86.63 o
   4   4   9     3076.03     2931.67     36.07 o
   6   4   9     1262.98     1247.16     53.70 o
   8   4   9     7041.27     6932.87    139.66 o
  10   4   9     1483.71     1397.05     30.63 o
  12   4   9     2051.03     1859.53     63.99 o
  14   4   9     2364.17     2252.12     61.42 o
 -15   5   9        2.40       12.81     16.77 o
 -13   5   9       29.88       27.54     13.68 o
 -11   5   9      506.87      444.43     20.77 o
  -9   5   9      506.92      467.86     17.23 o
  -7   5   9        0.69        6.83      8.17 o
  -5   5   9     2628.45     2673.50     30.60 o
  -3   5   9      152.05      161.02     11.19 o
  -1   5   9       13.82       14.07      6.12 o
   1   5   9       78.11      104.22      8.08 o
   3   5   9      211.97      193.97     11.23 o
   5   5   9      355.97      314.13     17.23 o
   7   5   9        1.24        9.92     11.40 o
   9   5   9       77.41       78.61     14.37 o
  11   5   9       12.34        5.85     13.29 o
  13   5   9      131.46      142.96     19.10 o
 -14   6   9      235.88      258.58     25.73 o
 -12   6   9     1671.71     1744.92     64.96 o
 -10   6   9      270.77      280.41     19.77 o
  -8   6   9     1925.22     1841.58     54.50 o
  -6   6   9     4020.02     4017.07     40.53 o
  -4   6   9     2914.28     2879.71     33.97 o
  -2   6   9     1290.01     1353.13     36.90 o
   0   6   9     4010.55     4145.45     76.24 o
   2   6   9     2475.15     2625.94     66.07 o
   4   6   9      139.10      147.72     13.60 o
   6   6   9      942.73     1029.31     29.19 o
   8   6   9      329.57      357.34     21.67 o
  10   6   9      300.46      366.56     22.94 o
 -11   7   9       24.61       20.55     14.46 o
  -9   7   9        8.15        9.69     13.13 o
  -7   7   9      222.77      217.00     18.38 o
  -5   7   9       28.11       19.96     10.51 o
  -3   7   9       69.71       69.80     11.58 o
  -1   7   9      222.06      220.27     17.14 o
   1   7   9      605.38      613.84     27.10 o
   3   7   9      272.54      304.48     19.74 o
   5   7   9      616.95      653.69     24.87 o
   7   7   9      496.99      514.51     24.40 o
   9   7   9      497.10      513.74     30.19 o
  -8   8   9        7.93       53.28     16.31 o
  -6   8   9        9.81       42.64     15.26 o
  -4   8   9       47.15       47.35     14.97 o
  -2   8   9       24.79       45.93     13.73 o
   0   8   9       23.66       45.52     16.22 o
   2   8   9      163.58      212.20     37.30 o
   4   8   9       57.55       72.46     18.89 o
 -18   0  10     1656.88     1717.73     50.32 o
 -16   0  10     1247.33     1387.15     39.22 o
 -14   0  10     5473.09     5592.52    120.53 o
 -12   0  10     2806.51     2823.02     41.13 o
 -10   0  10    28116.82    27948.25    178.18 o
  -8   0  10    11070.48    11189.22    402.50 o
  -6   0  10     7660.64     7252.13     46.19 o
  -4   0  10    19129.26    19445.85    255.54 o
  -2   0  10     9019.88     8289.89    141.52 o
   0   0  10     1829.65     2333.20     34.20 o
   2   0  10       39.26      103.57      8.74 o
   4   0  10    18139.93    18056.39    316.39 o
   6   0  10     3118.93     3114.73     37.37 o
   8   0  10     6075.55     5816.37     43.54 o
  10   0  10     4336.76     4499.58     75.89 o
  12   0  10     6648.74     6513.73     98.92 o
  14   0  10     1497.26     1494.66     69.69 o
  16   0  10     1101.36      986.43     64.08 o
 -19   1  10       14.54        7.90     12.77 o
 -17   1  10        4.40       -3.28     10.90 o
 -15   1  10       82.20       84.26     11.82 o
 -13   1  10      239.55      239.83     12.33 o
 -11   1  10      125.61      142.57      9.25 o
  -9   1  10       50.86       48.08      6.25 o
  -7   1  10      328.65      349.77      9.20 o
  -5   1  10     5753.66     6036.93     46.66 o
  -3   1  10     2132.29     2152.40     17.73 o
  -1   1  10      286.56      278.49      8.76 o
   1   1  10       10.40       42.92      4.63 o
   3   1  10      172.91      211.44      7.25 o
   5   1  10      883.75      856.06     14.87 o
   7   1  10      120.84      142.52     10.42 o
   9   1  10      196.83      224.73     12.42 o
  11   1  10       34.62       41.58     14.73 o
  13   1  10       24.27       48.43     15.97 o
  15   1  10       72.48      100.12     25.77 o
 -18   2  10     1244.70     1325.20     33.72 o
 -16   2  10     3115.48     3233.07     47.20 o
 -14   2  10      390.66      417.94     17.41 o
 -12   2  10     5463.22     5357.08     73.41 o
 -10   2  10     2817.66     2785.94     68.48 o
  -8   2  10     4205.64     4171.40     40.47 o
  -6   2  10     2952.03     3089.21     27.41 o
  -4   2  10     9171.33     9085.90     87.67 o
  -2   2  10     9860.57    10151.77     64.34 o
   0   2  10     6948.71     6731.49     90.82 o
   2   2  10    10169.94    10121.77     63.93 o
   4   2  10     4079.28     3940.78     70.55 o
   6   2  10     2609.00     2570.40     25.23 o
   8   2  10      102.15      146.90     12.93 o
  10   2  10     3711.05     3525.91     71.25 o
  12   2  10     1099.81     1051.48     26.75 o
  14   2  10      473.41      426.13     26.69 o
  16   2  10      795.08      837.13     35.19 o
 -17   3  10      169.91      163.66     18.62 o
 -15   3  10       10.08        8.99     10.92 o
 -13   3  10      483.27      471.66     19.01 o
 -11   3  10      285.78      303.17     14.59 o
  -9   3  10       29.87       20.42      7.86 o
  -7   3  10       94.83      137.07     10.00 o
  -5   3  10      454.57      406.11     12.83 o
  -3   3  10      302.60      375.64     12.24 o
  -1   3  10      100.80       81.59      6.17 o
   1   3  10     2696.50     2716.92     47.74 o
   3   3  10     6735.59     6594.65    116.96 o
   5   3  10     3333.32     3112.07     58.62 o
   7   3  10     1209.81     1245.30     25.25 o
   9   3  10     1793.82     1789.39     48.15 o
  11   3  10      628.94      636.80     22.67 o
  13   3  10      118.13      121.21     16.73 o
  15   3  10      440.95      424.51     28.53 o
 -16   4  10       21.93       25.49     14.28 o
 -14   4  10        0.23       48.46     20.24 o
 -12   4  10        1.87       17.25      9.49 o
 -10   4  10       16.10       45.29     12.19 o
  -8   4  10      488.60      514.52     16.67 o
  -6   4  10        5.64       33.34      8.15 o
  -4   4  10        2.41       19.10      7.30 o
  -2   4  10      370.89      389.59     13.93 o
   0   4  10      521.71      549.38     17.85 o
   2   4  10       32.95       60.51      6.21 o
   4   4  10        3.77        6.06      7.83 o
   6   4  10       17.12       21.29     10.60 o
   8   4  10      115.07      172.64     16.10 o
  10   4  10        4.86       46.98     13.28 o
  12   4  10       22.16       76.81     15.72 o
  14   4  10       32.15       87.12     17.39 o
 -15   5  10      351.09      371.20     23.40 o
 -13   5  10      304.56      297.79     20.89 o
 -11   5  10      157.03      156.06     13.50 o
  -9   5  10       14.79       10.21      9.01 o
  -7   5  10      461.05      488.82     16.93 o
  -5   5  10       32.51       26.49      8.40 o
  -3   5  10      158.24      199.60     12.24 o
  -1   5  10     1174.47     1252.22     29.50 o
   1   5  10      981.48     1048.03     25.64 o
   3   5  10      844.04      902.06     23.11 o
   5   5  10     1152.51     1087.30     26.22 o
   7   5  10     2626.77     2567.32     83.90 o
   9   5  10     1151.49     1117.41     29.49 o
  11   5  10     1023.84      942.42     33.64 o
  13   5  10      567.02      533.67     26.44 o
 -14   6  10     1295.99     1215.24     43.87 o
 -12   6  10     2455.44     2266.55     60.21 o
 -10   6  10      775.54      725.39     25.65 o
  -8   6  10     2582.88     2589.46     57.29 o
  -6   6  10     5867.40     5736.52    187.46 o
  -4   6  10     3163.09     3089.60     63.34 o
  -2   6  10     3703.96     3583.20     60.19 o
   0   6  10     5852.30     5660.25    118.87 o
   2   6  10     3613.06     3606.59    102.87 o
   4   6  10     1219.17     1170.70     28.13 o
   6   6  10     2856.34     2690.79    127.63 o
   8   6  10     1710.60     1624.00     44.16 o
  10   6  10      779.77      816.60     53.30 o
 -11   7  10        0.22       -4.41     13.53 o
  -9   7  10       26.76       51.09     14.71 o
  -7   7  10       42.62       53.91     14.29 o
  -5   7  10      351.90      388.75     18.13 o
  -3   7  10      163.52      178.63     14.43 o
  -1   7  10      199.59      195.36     16.63 o
   1   7  10       16.71       28.81     12.32 o
   3   7  10      102.21      139.35     19.26 o
   5   7  10       58.63       48.50     14.49 o
   7   7  10       31.85       47.76     13.63 o
   9   7  10       27.63       37.28     18.93 o
  -8   8  10     1620.01     1605.79     63.30 o
  -6   8  10     1429.17     1416.29     54.34 o
  -4   8  10      774.09      739.15     45.82 o
  -2   8  10      319.17      307.14     21.30 o
   0   8  10     1391.71     1381.43     38.88 o
   2   8  10     1308.04     1375.15     34.21 o
   4   8  10      958.61      984.79     60.80 o
 -19   1  11      121.37      107.17     17.92 o
 -17   1  11      309.38      317.08     18.44 o
 -15   1  11      317.22      318.81     16.30 o
 -13   1  11      237.11      239.97     12.48 o
 -11   1  11      620.67      627.30     14.43 o
  -9   1  11      731.72      687.64     15.31 o
  -7   1  11      327.07      314.29      9.41 o
  -5   1  11        8.38       12.13      4.47 o
  -3   1  11     3105.93     3022.33     21.16 o
  -1   1  11     1904.91     1895.18     28.69 o
   1   1  11     1635.70     1547.29     16.39 o
   3   1  11     9115.31     8960.72    196.81 o
   5   1  11     7402.38     7115.91     83.59 o
   7   1  11     4661.91     4622.00     67.58 o
   9   1  11     2383.42     2386.47     39.63 o
  11   1  11     2607.51     2479.93     43.28 o
  13   1  11      714.66      636.76     36.53 o
  15   1  11      407.65      387.52     35.82 o
 -18   2  11     1353.45     1468.63     35.56 o
 -16   2  11     3594.84     3721.86     87.79 o
 -14   2  11     1016.75     1001.21     24.51 o
 -12   2  11     3642.54     3511.13     40.52 o
 -10   2  11     2971.78     2861.79     32.86 o
  -8   2  11     2982.80     2717.11     29.97 o
  -6   2  11     2459.83     2389.55     25.14 o
  -4   2  11     2737.17     2640.47     33.19 o
  -2   2  11    15213.03    15172.60    126.58 o
   0   2  11     7607.91     7378.77    112.93 o
   2   2  11    12000.67    11864.41    149.14 o
   4   2  11    13233.45    12810.20     71.31 o
   6   2  11     8253.16     8041.97     95.97 o
   8   2  11     1308.18     1250.49     25.36 o
  10   2  11     2349.10     2239.00     41.68 o
  12   2  11     1008.92      946.52     31.66 o
  14   2  11      158.30      134.83     20.68 o
 -17   3  11        4.17       -2.35     13.34 o
 -15   3  11       37.12       30.74     11.15 o
 -13   3  11      706.59      695.51     20.22 o
 -11   3  11      811.90      822.39     22.65 o
  -9   3  11      318.70      340.86     12.88 o
  -7   3  11      122.99      131.45     10.30 o
  -5   3  11       25.73       36.62      7.20 o
  -3   3  11      740.04      709.03     12.18 o
  -1   3  11     4602.86     4924.64     65.93 o
   1   3  11      285.99      272.91      8.74 o
   3   3  11     1527.99     1553.17     47.84 o
   5   3  11      599.98      606.66     18.68 o
   7   3  11      470.70      404.86     32.08 o
   9   3  11      936.38      893.71     24.52 o
  11   3  11      132.14      150.35     16.06 o
  13   3  11      432.50      444.53     27.39 o
  15   3  11      159.82      183.21     24.12 o
 -16   4  11      344.74      357.79     22.74 o
 -14   4  11     3668.19     3551.43     48.34 o
 -12   4  11     1271.48     1278.83     25.23 o
 -10   4  11     4313.09     4187.83     93.02 o
  -8   4  11     6853.87     6739.39     79.20 o
  -6   4  11     5544.85     5338.48     52.16 o
  -4   4  11     7465.42     7258.70     65.37 o
  -2   4  11     1621.18     1576.37     21.70 o
   0   4  11     4717.45     4585.26     95.93 o
   2   4  11     1884.35     1935.11     27.51 o
   4   4  11     2175.63     2264.98     47.39 o
   6   4  11     3167.41     3158.35     84.98 o
   8   4  11     7380.35     7177.80     99.89 o
  10   4  11     3145.00     2963.69    131.92 o
  12   4  11     3252.06     3069.23     78.50 o
  14   4  11     3017.60     2973.13     57.64 o
 -15   5  11        1.06       -4.60     13.73 o
 -13   5  11        2.56       -8.07     12.26 o
 -11   5  11        8.34        2.27      9.68 o
  -9   5  11       37.32       26.57      9.81 o
  -7   5  11      143.95      174.45     13.08 o
  -5   5  11     1812.91     1812.31     37.00 o
  -3   5  11       20.28       14.95      8.04 o
  -1   5  11       69.47       77.53      8.14 o
   1   5  11     1128.80     1083.13     56.41 o
   3   5  11        5.99       20.61     10.23 o
   5   5  11       23.75       22.37     11.34 o
   7   5  11      137.76      170.12     16.76 o
   9   5  11      219.44      254.95     19.61 o
  11   5  11        1.13       21.38     14.95 o
 -14   6  11      780.67      757.05     31.07 o
 -12   6  11     1706.13     1634.48     56.19 o
 -10   6  11      228.59      251.85     19.78 o
  -8   6  11      629.40      650.75     18.99 o
  -6   6  11     1637.96     1684.22     28.66 o
  -4   6  11        8.62       20.94      9.56 o
  -2   6  11      786.60      804.98     20.49 o
   0   6  11     1737.72     1778.03     31.45 o
   2   6  11     1530.69     1611.97     39.42 o
   4   6  11      477.35      472.00     21.69 o
   6   6  11     1275.46     1253.55     60.41 o
   8   6  11      729.70      742.21     27.23 o
  10   6  11      209.25      218.55     20.85 o
 -11   7  11       65.34       61.65     16.06 o
  -9   7  11      133.99      129.76     17.29 o
  -7   7  11      671.71      661.93     22.79 o
  -5   7  11       39.21       38.90     11.63 o
  -3   7  11      234.07      253.78     18.68 o
  -1   7  11      347.45      338.71     19.34 o
   1   7  11      503.52      507.69     22.73 o
   3   7  11      511.31      546.68     27.76 o
   5   7  11      433.07      441.33     23.20 o
   7   7  11      863.06      948.08     35.93 o
  -6   8  11      122.63      143.99     21.69 o
  -4   8  11       59.27       80.89     15.86 o
  -2   8  11       65.75       83.97     18.49 o
   0   8  11       78.71       91.69     19.11 o
   2   8  11      194.45      237.41     20.66 o
   4   8  11       74.89       89.38     20.18 o
 -18   0  12     2137.04     2102.64     81.30 o
 -16   0  12     1386.97     1258.34     62.48 o
 -14   0  12     1837.80     1854.10     42.34 o
 -12   0  12     2941.78     2921.11     40.02 o
 -10   0  12    10462.60    10055.86    141.81 o
  -8   0  12     6536.21     6278.60     88.93 o
  -6   0  12      296.36      193.09     13.04 o
  -4   0  12    34866.84    34739.57    716.53 o
  -2   0  12     3641.51     3323.97     77.17 o
   0   0  12    10927.87    10934.29    229.61 o
   2   0  12    11510.62    10971.89    141.27 o
   4   0  12    15994.18    15726.91     68.58 o
   6   0  12     3198.45     3123.96     90.83 o
   8   0  12     4300.32     4501.17     58.97 o
  10   0  12     9003.66     8738.54    353.24 o
  14   0  12     2585.80     2415.41     88.11 o
 -19   1  12        6.12       20.24     15.26 o
 -17   1  12       32.68       37.13     12.50 o
 -15   1  12      106.36       95.31     12.34 o
 -13   1  12        8.79       11.16      9.18 o
 -11   1  12        2.57        6.23      6.53 o
  -9   1  12       39.68       45.23      6.58 o
  -7   1  12      299.76      314.76      9.87 o
  -5   1  12     4055.16     3952.35     28.00 o
  -3   1  12      386.60      473.24     10.52 o
  -1   1  12        5.98       28.21      5.04 o
   1   1  12     2622.81     2568.47     52.11 o
   3   1  12      189.72      186.98      8.37 o
   5   1  12      300.57      247.82     11.31 o
   7   1  12     1014.10      961.22     18.02 o
   9   1  12        1.24       -1.31      7.66 o
  11   1  12      279.25      277.81     22.01 o
  13   1  12        2.56        9.74     15.82 o
  15   1  12       33.27       33.33     24.56 o
 -18   2  12     1160.26     1224.04     29.15 o
 -16   2  12     1703.95     1867.40     36.35 o
 -14   2  12      908.50      927.08     22.79 o
 -12   2  12     3259.07     3248.69     50.28 o
 -10   2  12     2221.47     2112.08     43.27 o
  -8   2  12      237.63      270.88     12.80 o
  -6   2  12     5440.10     5127.09     39.99 o
  -4   2  12     1465.90     1357.98     15.53 o
  -2   2  12     7191.50     6989.89     64.63 o
   0   2  12      424.07      431.54     12.39 o
   2   2  12     7933.11     7662.42     82.12 o
   4   2  12     7453.05     7335.59     90.23 o
   6   2  12     4523.93     4272.43     45.89 o
   8   2  12     3102.88     2855.93     40.87 o
  10   2  12     2327.23     2183.59     42.04 o
  12   2  12      403.49      383.81     24.92 o
  14   2  12       53.67       56.64     19.02 o
 -17   3  12       27.95       29.90     14.42 o
 -15   3  12       82.30      109.05     13.92 o
 -13   3  12      632.00      652.16     19.88 o
 -11   3  12     1093.98     1081.10     22.55 o
  -9   3  12      348.96      381.56     15.14 o
  -7   3  12     2261.50     2330.17     27.77 o
  -5   3  12     2082.58     2039.25     24.97 o
  -3   3  12     4581.72     4485.42     49.79 o
  -1   3  12     2114.46     2077.98     20.16 o
   1   3  12     3194.78     3287.14     52.01 o
   3   3  12     2461.80     2539.87     37.00 o
   5   3  12      205.70      225.38     14.67 o
   7   3  12     1570.25     1526.93     28.91 o
   9   3  12     1393.61     1271.13     28.66 o
  11   3  12      776.31      684.08     24.12 o
  13   3  12      128.57      118.95     20.78 o
 -16   4  12      171.74      166.25     19.01 o
 -14   4  12       88.98      109.63     13.93 o
 -12   4  12        5.91       17.84     10.15 o
 -10   4  12      163.49      188.61     16.26 o
  -8   4  12       81.81      110.35     11.33 o
  -6   4  12       51.02       62.12      9.34 o
  -4   4  12       13.57       36.12      7.98 o
  -2   4  12      384.51      425.03     13.55 o
   0   4  12      120.69      135.64      8.81 o
   2   4  12      243.80      277.49     12.68 o
   4   4  12       23.39       34.06     10.59 o
   6   4  12      255.40      254.50     17.38 o
   8   4  12       34.39       69.47     13.99 o
  10   4  12        5.36       46.73     14.41 o
  12   4  12      165.80      217.57     20.40 o
 -15   5  12      244.44      234.52     20.87 o
 -13   5  12      144.31      134.56     16.90 o
 -11   5  12       46.71       50.67     11.34 o
  -9   5  12      710.05      715.62     18.76 o
  -7   5  12     1385.63     1384.39     25.93 o
  -5   5  12     1066.59     1028.38     21.77 o
  -3   5  12     1013.89     1003.27     20.79 o
  -1   5  12     3269.41     3182.77     65.85 o
   1   5  12     1603.71     1521.09     21.88 o
   3   5  12     2705.75     2567.39     53.35 o
   5   5  12     1951.18     1860.35     64.93 o
   7   5  12     2085.51     1950.94     35.78 o
   9   5  12      550.65      547.29     23.95 o
  11   5  12      436.31      417.24     23.66 o
 -14   6  12     1488.49     1443.48     46.19 o
 -12   6  12     1843.56     1799.12     58.62 o
 -10   6  12     1035.89      917.36     27.94 o
  -8   6  12     2439.48     2431.70     58.34 o
  -6   6  12     2926.10     2753.08     91.43 o
  -4   6  12      379.18      365.15     18.01 o
  -2   6  12     2072.45     1881.13     49.42 o
   0   6  12     3490.26     3247.10     85.21 o
   2   6  12     2064.61     2142.74     78.73 o
   4   6  12     1327.20     1401.71     38.09 o
   6   6  12     1992.24     2010.25     43.08 o
   8   6  12     1240.18     1270.43     32.65 o
  10   6  12      491.13      518.73     25.80 o
 -11   7  12       38.29       25.71     15.07 o
  -9   7  12      162.86      150.66     18.37 o
  -7   7  12      141.18      146.96     13.81 o
  -5   7  12       13.66       19.83     11.14 o
  -3   7  12        8.07        7.68     11.88 o
  -1   7  12       19.25       30.74     15.12 o
   1   7  12      619.20      613.28     28.04 o
   3   7  12       43.74       49.63     16.92 o
   5   7  12       85.97       90.04     16.31 o
   7   7  12       24.65       53.29     16.07 o
  -6   8  12     1228.84     1191.00     33.51 o
  -4   8  12     2252.12     2226.22     69.25 o
  -2   8  12     1312.06     1392.31     55.09 o
   0   8  12     2889.62     3019.69     76.16 o
   2   8  12     1575.36     1678.65     51.88 o
 -19   1  13      142.66      168.61     19.85 o
 -17   1  13      164.95      195.85     16.22 o
 -15   1  13      220.27      234.08     15.76 o
 -13   1  13      346.95      323.78     15.61 o
 -11   1  13     1492.91     1422.71     24.33 o
  -9   1  13     2499.64     2429.77     28.97 o
  -7   1  13     1880.86     1808.29     19.29 o
  -5   1  13     4342.19     4349.06     31.20 o
  -3   1  13     8910.29     8748.16     38.33 o
  -1   1  13     6020.05     5985.19     45.31 o
   1   1  13     2551.76     2462.63     36.45 o
   3   1  13     8573.95     8329.28     74.70 o
   5   1  13     2175.70     2105.75     23.81 o
   7   1  13     1382.69     1360.12     21.16 o
   9   1  13      923.35      862.82     28.09 o
  11   1  13      959.34      876.02     29.99 o
  13   1  13      391.20      412.10     25.59 o
  15   1  13      118.67      128.97     29.03 o
 -18   2  13     1092.19     1124.19     32.64 o
 -16   2  13     1415.73     1486.71     48.83 o
 -14   2  13     1024.15     1021.33     23.94 o
 -12   2  13     1979.64     1926.08     28.90 o
 -10   2  13     3637.80     3485.83     58.09 o
  -8   2  13     1672.12     1684.92     24.18 o
  -6   2  13     4790.73     4551.65     57.73 o
  -4   2  13     4593.50     4341.74     39.73 o
  -2   2  13    13777.89    13561.94    102.93 o
   0   2  13     4513.88     4207.85     55.79 o
   2   2  13     5696.95     5593.78     40.96 o
   4   2  13     7517.52     7364.71     75.74 o
   6   2  13     1371.85     1297.92     19.85 o
   8   2  13      685.80      641.11     21.15 o
  10   2  13     1001.25      997.58     26.06 o
  12   2  13      292.34      281.03     24.25 o
  14   2  13       64.70       68.92     19.38 o
 -17   3  13      196.21      197.07     19.59 o
 -15   3  13        1.58        8.36     10.67 o
 -13   3  13      299.51      317.94     16.77 o
 -11   3  13       25.67       24.77      9.62 o
  -9   3  13      398.02      424.17     15.82 o
  -7   3  13        2.63        5.18      7.50 o
  -5   3  13       10.16       15.16      7.25 o
  -3   3  13     1121.88     1048.20     15.40 o
  -1   3  13      311.91      390.66     18.06 o
   1   3  13       34.49       31.42      6.07 o
   3   3  13     1799.50     1760.38     26.01 o
   5   3  13     1220.29     1173.14     25.14 o
   7   3  13      749.60      722.70     22.61 o
   9   3  13      262.22      258.83     18.20 o
  11   3  13       99.59      118.49     16.33 o
  13   3  13       29.05       44.78     19.04 o
 -16   4  13      705.56      704.75     27.60 o
 -14   4  13     1345.33     1357.72     28.88 o
 -12   4  13     1389.98     1304.59     35.93 o
 -10   4  13     2369.34     2293.33     29.12 o
  -8   4  13     7106.59     6771.77    147.80 o
  -6   4  13     3927.04     3840.31     38.96 o
  -4   4  13     9113.42     9024.67    121.33 o
  -2   4  13     4363.49     4496.47     57.71 o
   0   4  13    10204.42    10550.96    153.56 o
   2   4  13     6710.74     6852.28    138.03 o
   4   4  13     3911.10     3711.64     86.60 o
   6   4  13     7323.05     7026.05    103.73 o
   8   4  13     3784.74     3644.02     58.33 o
  10   4  13     1756.02     1628.15     34.74 o
  12   4  13     2141.89     2078.35     43.07 o
 -15   5  13       52.78       54.91     16.25 o
 -13   5  13        0.73       -1.50     12.69 o
 -11   5  13       43.17       36.91     11.59 o
  -9   5  13      177.46      190.46     14.77 o
  -7   5  13       33.68       27.80     10.02 o
  -5   5  13      790.07      726.06     22.35 o
  -3   5  13       41.52       24.19      9.10 o
  -1   5  13       87.58       83.31     10.19 o
   1   5  13     2063.49     2130.72     71.04 o
   3   5  13       36.13       29.36     11.38 o
   5   5  13      510.11      552.05     21.97 o
   7   5  13       34.80       46.87     13.77 o
   9   5  13      423.53      422.08     23.12 o
  11   5  13       17.30       22.00     15.22 o
 -12   6  13      353.65      408.52     26.53 o
 -10   6  13      102.06      114.57     13.98 o
  -8   6  13      223.56      257.60     16.91 o
  -6   6  13     1035.37     1001.39     23.98 o
  -4   6  13        7.00        7.77      9.48 o
  -2   6  13     1563.13     1529.44     45.63 o
   0   6  13     2191.44     2115.54     42.59 o
   2   6  13      919.94      865.69     26.33 o
   4   6  13     1294.67     1291.87     59.04 o
   6   6  13     1214.38     1227.30     37.98 o
   8   6  13     1378.57     1410.12     34.92 o
 -11   7  13      231.58      229.01     21.57 o
  -9   7  13      437.30      475.88     24.22 o
  -7   7  13      739.60      754.22     23.54 o
  -5   7  13      119.33      142.18     14.79 o
  -3   7  13      277.33      283.18     20.25 o
  -1   7  13      614.47      615.00     41.59 o
   1   7  13      175.55      182.43     20.85 o
   3   7  13      374.33      357.09     22.85 o
   5   7  13       78.18       71.16     18.50 o
   7   7  13      530.87      523.58     26.02 o
  -6   8  13      112.52      123.19     22.30 o
  -4   8  13       32.10       53.05     15.93 o
  -2   8  13       14.46       27.00     17.02 o
   0   8  13      101.19      140.30     21.50 o
   2   8  13       68.57       88.27     19.86 o
 -18   0  14     1034.87     1058.79     44.45 o
 -16   0  14     1485.95     1415.42     46.27 o
 -14   0  14      122.29      126.05     15.72 o
 -12   0  14     3408.64     3390.04     43.92 o
 -10   0  14     4442.05     4114.12    142.31 o
  -8   0  14     5497.21     5187.81     63.50 o
  -6   0  14    10291.80    10119.25     62.26 o
  -4   0  14    48078.28    47718.19    975.20 o
  -2   0  14    17143.08    17174.54    245.79 o
   0   0  14     6941.98     6975.44     72.58 o
   2   0  14    18496.16    18251.92    234.87 o
   4   0  14     6104.90     5968.12    105.28 o
   6   0  14     7211.28     6912.53     88.33 o
   8   0  14     4009.82     3997.32     77.30 o
  10   0  14     6655.38     7681.58    108.54 o
  12   0  14     2858.86     2649.71     89.31 o
  14   0  14      632.00      567.11     54.47 o
 -17   1  14      317.43      329.68     19.17 o
 -15   1  14       30.39       36.74     11.32 o
 -13   1  14      135.67      134.92     12.70 o
 -11   1  14       13.61       14.13      7.07 o
  -9   1  14     1263.94     1267.33     17.99 o
  -7   1  14       14.12       31.62      6.24 o
  -5   1  14        8.20       11.05      5.58 o
  -3   1  14      916.28      792.61     23.94 o
  -1   1  14       36.86       35.03      6.02 o
   1   1  14     5800.62     5788.43     34.93 o
   3   1  14     1076.72     1092.96     17.16 o
   5   1  14      114.10      133.48      9.98 o
   7   1  14      408.89      378.13     14.42 o
   9   1  14      325.04      289.05     21.37 o
  11   1  14      191.82      219.21     21.47 o
  13   1  14        7.63       23.79     23.02 o
 -18   2  14     1112.90     1202.65     40.50 o
 -16   2  14      371.97      420.81     19.74 o
 -14   2  14     1855.48     1891.89     30.64 o
 -12   2  14     2258.72     2260.65     31.40 o
 -10   2  14     2615.52     2658.77     44.76 o
  -8   2  14      811.59      841.02     21.99 o
  -6   2  14     3220.53     3283.20     29.08 o
  -4   2  14     1313.24     1324.09     17.09 o
  -2   2  14     2366.70     2301.65     21.78 o
   0   2  14     5524.04     5396.06     48.39 o
   2   2  14     7178.80     7010.77     72.61 o
   4   2  14     7160.44     6995.24     92.30 o
   6   2  14      206.93      217.39     14.99 o
   8   2  14     1556.16     1458.74     28.43 o
  10   2  14      699.51      713.59     34.71 o
  12   2  14       53.27       21.88     17.01 o
  14   2  14      202.99      205.66     24.42 o
 -17   3  14       39.92       40.82     15.30 o
 -15   3  14      558.37      540.06     22.89 o
 -13   3  14     1001.69      940.56     23.77 o
 -11   3  14     1588.98     1524.14     41.03 o
  -9   3  14     2032.84     2021.63     28.59 o
  -7   3  14     3287.38     3197.45     44.08 o
  -5   3  14     3679.03     3627.61     33.96 o
  -3   3  14      284.14      313.00     10.74 o
  -1   3  14      385.00      395.78     11.66 o
   1   3  14      226.96      245.17     10.12 o
   3   3  14     2382.49     2349.90     23.83 o
   5   3  14      151.83      154.73     14.07 o
   7   3  14     2012.94     1904.25     33.20 o
   9   3  14      899.14      893.34     26.07 o
  11   3  14      441.98      430.66     26.30 o
  13   3  14      793.06      804.09     34.36 o
 -16   4  14       62.27       58.63     16.13 o
 -14   4  14        9.73       20.65     11.45 o
 -12   4  14       12.94       27.64     10.86 o
 -10   4  14      116.06      134.40     13.02 o
  -8   4  14        2.73       30.18      9.86 o
  -6   4  14      284.63      305.12     15.01 o
  -4   4  14       51.18       97.72     10.47 o
  -2   4  14       35.94       34.30      7.19 o
   0   4  14      174.84      203.75     21.39 o
   2   4  14       49.22       80.26     11.86 o
   4   4  14     1061.60     1007.88     39.77 o
   6   4  14      114.83      119.45     15.03 o
   8   4  14       72.01       77.37     14.58 o
  10   4  14      143.31      170.43     18.33 o
  12   4  14      288.99      310.56     27.43 o
 -15   5  14      361.99      347.11     24.42 o
 -13   5  14      470.31      438.38     22.99 o
 -11   5  14      487.91      466.09     19.36 o
  -9   5  14     2140.80     2084.67     36.92 o
  -7   5  14     1586.48     1560.76     27.65 o
  -5   5  14     1239.40     1131.11     23.70 o
  -3   5  14     2105.73     2006.55     28.55 o
  -1   5  14     2601.11     2401.70     37.46 o
   1   5  14      943.39      955.01     24.55 o
   3   5  14      351.69      310.25     18.51 o
   5   5  14      633.50      614.08     23.06 o
   7   5  14      594.28      601.93     25.32 o
   9   5  14      364.77      375.11     23.02 o
  11   5  14      225.10      252.17     22.17 o
 -12   6  14      775.90      732.12     30.18 o
 -10   6  14      683.13      613.05     23.66 o
  -8   6  14     1306.24     1221.71     50.08 o
  -6   6  14     1367.69     1345.61     53.63 o
  -4   6  14      207.47      203.41     14.73 o
  -2   6  14     2196.19     2073.60     75.15 o
   0   6  14     1450.59     1374.00     56.48 o
   2   6  14      723.03      732.57     36.83 o
   4   6  14     1022.98     1002.58     32.33 o
   6   6  14     1548.85     1527.75     65.67 o
   8   6  14      689.98      710.64     29.37 o
  -9   7  14      211.79      206.29     19.81 o
  -7   7  14       32.09       41.63     12.98 o
  -5   7  14       18.39       22.18     13.27 o
  -3   7  14       13.85       17.91     13.05 o
  -1   7  14       52.15       68.55     17.14 o
   1   7  14      336.14      314.90     24.80 o
   3   7  14       25.59       26.60     16.05 o
   5   7  14       27.87       30.39     17.86 o
  -4   8  14     2540.19     2776.16     71.95 o
  -2   8  14     1793.44     1898.60     54.99 o
   0   8  14     2537.53     2645.99     85.31 o
 -17   1  15      194.25      194.04     19.48 o
 -15   1  15      319.34      328.30     17.78 o
 -13   1  15      867.72      807.31     21.19 o
 -11   1  15     2266.00     2177.01     29.42 o
  -9   1  15     3538.55     3449.49     55.64 o
  -7   1  15     2010.45     1918.90     21.32 o
  -5   1  15     6128.18     6117.34     38.70 o
  -3   1  15     3660.28     3687.73     27.52 o
  -1   1  15     1055.81     1047.82     15.93 o
   1   1  15      410.97      456.46     12.05 o
   3   1  15     1640.30     1617.41     18.71 o
   5   1  15      303.44      300.76     12.71 o
   7   1  15      326.03      324.33     14.19 o
   9   1  15     1228.61     1238.12     33.63 o
  11   1  15      674.23      653.86     28.62 o
  13   1  15      592.51      544.21     38.33 o
 -18   2  15     1148.54     1207.86     29.63 o
 -16   2  15      634.40      660.78     22.59 o
 -14   2  15     1909.97     1912.78     40.05 o
 -12   2  15     2603.10     2513.69     37.38 o
 -10   2  15     5202.41     5035.88    133.81 o
  -8   2  15     2901.38     2903.88     33.78 o
  -6   2  15     2748.68     2723.85     23.72 o
  -4   2  15     2568.49     2468.41     27.20 o
  -2   2  15     1776.20     1812.65     20.31 o
   0   2  15       52.54       55.92      7.07 o
   2   2  15      642.44      620.93     13.27 o
   4   2  15     2344.43     2306.08     26.37 o
   6   2  15      305.91      320.84     16.73 o
   8   2  15      694.82      680.46     22.29 o
  10   2  15     1128.03     1155.70     34.84 o
  12   2  15      209.32      203.86     22.95 o
 -17   3  15      559.41      555.72     22.92 o
 -15   3  15       22.30       18.43     11.58 o
 -13   3  15       36.10       40.35     11.47 o
 -11   3  15      135.13      150.73     12.09 o
  -9   3  15      106.01      100.74     11.45 o
  -7   3  15      297.29      271.76     14.09 o
  -5   3  15     2242.92     2105.43     49.54 o
  -3   3  15      156.91      160.74      9.30 o
  -1   3  15       20.92       11.26      5.96 o
   1   3  15        2.70       11.12      6.17 o
   3   3  15      305.62      315.81     17.05 o
   5   3  15     2100.44     1977.53     38.90 o
   7   3  15        0.74        8.57     11.50 o
   9   3  15       19.90       37.86     13.42 o
  11   3  15      960.78      989.24     34.99 o
  13   3  15        5.64       57.35     20.58 o
 -16   4  15     1687.39     1607.84     37.98 o
 -14   4  15      708.78      676.78     22.93 o
 -12   4  15     1682.39     1629.90     45.52 o
 -10   4  15     2304.47     2211.78     39.71 o
  -8   4  15     4985.18     4831.04     75.83 o
  -6   4  15     6692.24     6418.70    107.70 o
  -4   4  15     9591.82     9380.78    116.08 o
  -2   4  15    10481.38    10297.46    114.33 o
   0   4  15    11199.65    11144.64    201.82 o
   2   4  15     5634.27     5450.67    150.26 o
   4   4  15     1671.73     1501.69     26.85 o
   6   4  15     2843.68     2702.13     51.33 o
   8   4  15      837.08      789.22     25.88 o
  10   4  15      571.50      566.25     25.02 o
  12   4  15     1852.38     1832.40     47.53 o
 -15   5  15        0.75       -0.91     14.78 o
 -13   5  15      123.61      147.88     15.50 o
 -11   5  15       47.90       49.70     12.21 o
  -9   5  15      190.31      219.89     16.19 o
  -7   5  15      501.24      434.61     19.34 o
  -5   5  15        1.53        1.27      9.09 o
  -3   5  15       93.65       71.31     10.76 o
  -1   5  15      500.65      536.71     25.03 o
   1   5  15     2486.21     2555.42     91.74 o
   3   5  15      345.55      403.60     17.83 o
   5   5  15      699.99      647.70     33.53 o
   7   5  15      288.75      293.35     21.14 o
   9   5  15        4.60        8.88     14.30 o
 -12   6  15      204.98      214.70     22.83 o
 -10   6  15      468.75      473.17     22.77 o
  -8   6  15     1390.86     1360.04     28.64 o
  -6   6  15      778.49      775.87     22.83 o
  -4   6  15      201.20      189.56     14.50 o
  -2   6  15      924.62      907.84     26.19 o
   0   6  15     1108.15     1054.37     33.49 o
   2   6  15      346.93      362.06     24.35 o
   4   6  15     1255.27     1255.09     33.75 o
   6   6  15     1263.30     1206.69     56.42 o
   8   6  15      743.06      743.15     28.67 o
  -9   7  15      678.65      647.65     27.41 o
  -7   7  15      375.59      390.38     20.41 o
  -5   7  15      326.91      316.44     21.25 o
  -3   7  15      205.69      206.99     22.18 o
  -1   7  15      473.06      460.09     27.64 o
   1   7  15       35.15       38.03     17.23 o
   3   7  15      135.42      120.38     20.52 o
   5   7  15      318.75      362.69     24.09 o
 -18   0  16      826.77      926.58     43.72 o
 -16   0  16     1498.23     1605.81     52.67 o
 -14   0  16      521.64      548.10     33.04 o
 -12   0  16     5179.24     5129.84     54.78 o
 -10   0  16     6912.68     7013.01    135.02 o
  -8   0  16     3837.81     3702.83     42.60 o
  -6   0  16    14796.86    14719.55    226.93 o
  -4   0  16    16776.20    16958.57    283.15 o
  -2   0  16     7529.31     7372.89     55.67 o
   0   0  16    11365.33    11141.33    197.43 o
   2   0  16    16722.53    16174.29     80.61 o
   4   0  16     6593.33     6104.36     70.72 o
   6   0  16     1199.26     1134.67     35.24 o
   8   0  16     2046.87     2182.00    100.73 o
  10   0  16     1366.46     1280.40     64.88 o
  12   0  16     1079.71     1055.72     64.88 o
 -17   1  16      130.38      155.93     18.46 o
 -15   1  16        9.08        9.06     11.14 o
 -13   1  16       24.98       27.97     10.15 o
 -11   1  16      128.04      138.07     12.36 o
  -9   1  16     1492.86     1469.70     27.86 o
  -7   1  16     1145.36     1126.97     19.94 o
  -5   1  16      122.43      133.64      9.00 o
  -3   1  16       18.71       22.29      6.52 o
  -1   1  16       46.32       18.87      6.44 o
   1   1  16      835.32      828.72     15.13 o
   3   1  16     1654.28     1582.21     55.64 o
   5   1  16      974.88      938.07     18.99 o
   7   1  16     2540.80     2560.81     75.32 o
   9   1  16      273.95      244.04     21.54 o
  11   1  16      789.34      897.00     39.81 o
  13   1  16       28.42       73.28     26.58 o
 -18   2  16      714.87      759.49     25.95 o
 -16   2  16      214.59      233.84     17.51 o
 -14   2  16     1934.83     1892.97     31.72 o
 -12   2  16     2124.94     2064.59     36.49 o
 -10   2  16      930.73      946.90     22.00 o
  -8   2  16     2173.79     2142.12     28.76 o
  -6   2  16     2358.01     2387.46     23.42 o
  -4   2  16     3097.83     2936.70     44.31 o
  -2   2  16      783.49      788.99     15.22 o
   0   2  16      362.88      398.69     12.17 o
   2   2  16      556.14      576.91     13.19 o
   4   2  16      181.81      213.64     12.41 o
   6   2  16      474.17      504.58     19.73 o
   8   2  16     1260.52     1227.16     27.88 o
  10   2  16     1238.32     1168.16     35.40 o
  12   2  16       32.29       29.09     18.11 o
 -17   3  16      111.06      131.01     16.24 o
 -15   3  16      446.02      423.66     20.00 o
 -13   3  16      985.50      939.76     24.26 o
 -11   3  16      381.85      383.39     15.49 o
  -9   3  16     1166.52     1103.31     23.31 o
  -7   3  16      208.65      232.94     15.93 o
  -5   3  16     1253.07     1201.51     25.39 o
  -3   3  16      318.09      305.89     11.83 o
  -1   3  16     1551.32     1521.38     30.29 o
   1   3  16     2075.32     2133.18     35.89 o
   3   3  16      647.34      646.00     21.03 o
   5   3  16      759.60      793.97     33.30 o
   7   3  16     1271.97     1280.65     29.40 o
   9   3  16     2420.47     2399.76     39.51 o
  11   3  16      519.30      508.91     29.42 o
 -16   4  16        9.96       40.74     16.33 o
 -14   4  16       23.88       25.21     12.29 o
 -12   4  16        0.49       16.80     11.11 o
 -10   4  16       16.23       27.30     11.13 o
  -8   4  16       33.15       48.78     10.77 o
  -6   4  16        2.52       30.82      9.66 o
  -4   4  16      994.01      931.72     26.61 o
  -2   4  16      860.85      871.25     27.62 o
   0   4  16      104.81      126.80      9.86 o
   2   4  16      144.85      147.94     14.49 o
   4   4  16      538.38      492.70     20.95 o
   6   4  16      422.60      429.24     21.54 o
   8   4  16        9.25        7.42     13.47 o
  10   4  16      179.37      157.84     19.47 o
 -13   5  16      336.72      319.33     19.52 o
 -11   5  16      475.09      456.46     19.99 o
  -9   5  16     1506.47     1488.72     42.97 o
  -7   5  16      954.85      929.59     23.46 o
  -5   5  16      573.44      567.46     19.15 o
  -3   5  16      802.95      807.04     20.82 o
  -1   5  16      477.86      495.35     20.10 o
   1   5  16      176.14      199.87     16.39 o
   3   5  16      380.41      379.44     20.36 o
   5   5  16      725.68      709.11     22.96 o
   7   5  16      425.19      436.17     22.68 o
   9   5  16       72.96       81.65     17.59 o
 -12   6  16      277.96      261.12     22.31 o
 -10   6  16      843.69      844.67     34.60 o
  -8   6  16     1509.67     1430.82     47.04 o
  -6   6  16      603.38      616.58     29.34 o
  -4   6  16      222.68      225.02     15.76 o
  -2   6  16     1131.56     1060.62     40.28 o
   0   6  16      678.76      649.06     28.12 o
   2   6  16      231.48      227.19     22.42 o
   4   6  16      588.22      586.90     42.72 o
   6   6  16      394.03      373.36     23.81 o
  -9   7  16       71.56       75.27     15.23 o
  -7   7  16       83.56       95.78     14.98 o
  -5   7  16       79.23       68.34     15.74 o
  -3   7  16        7.62        2.12     14.97 o
  -1   7  16       43.34       49.48     17.21 o
   1   7  16       13.45       12.17     16.25 o
   3   7  16        0.33        0.17     16.76 o
 -17   1  17      299.27      294.65     22.31 o
 -15   1  17      289.94      288.22     17.75 o
 -13   1  17      975.29      947.94     23.22 o
 -11   1  17     1318.24     1292.40     21.93 o
  -9   1  17     1395.95     1393.21     20.40 o
  -7   1  17      467.46      474.67     13.37 o
  -5   1  17     2755.27     2719.90     26.06 o
  -3   1  17     1033.58     1049.32     17.33 o
  -1   1  17      147.37      147.38      9.58 o
   1   1  17     1556.89     1482.44     26.39 o
   3   1  17     1464.54     1413.33     24.54 o
   5   1  17     1038.35     1038.33     20.45 o
   7   1  17      751.01      790.91     28.35 o
   9   1  17     1627.07     1636.76     51.52 o
  11   1  17      710.88      714.20     30.32 o
  13   1  17      486.06      463.38     38.49 o
 -16   2  17      465.81      448.06     20.58 o
 -14   2  17     1446.77     1440.48     44.87 o
 -12   2  17     1819.18     1757.24     37.67 o
 -10   2  17     1671.32     1577.42     40.92 o
  -8   2  17      807.66      809.25     20.12 o
  -6   2  17      110.20      112.58      8.96 o
  -4   2  17      771.79      793.48     19.03 o
  -2   2  17       74.17       86.19      8.92 o
   0   2  17       12.42       16.06      6.68 o
   2   2  17     1392.55     1390.92     22.45 o
   4   2  17     1466.80     1512.46     26.26 o
   6   2  17      513.03      512.63     19.84 o
   8   2  17     1375.09     1415.88     37.17 o
  10   2  17     1468.68     1544.41     77.54 o
  12   2  17      666.71      669.57     27.13 o
 -17   3  17      214.43      208.98     18.28 o
 -15   3  17        0.84       -3.72     11.64 o
 -13   3  17      107.95      124.84     14.32 o
 -11   3  17       96.98       92.09     12.47 o
  -9   3  17      505.45      502.29     18.16 o
  -7   3  17       82.33       64.00     10.47 o
  -5   3  17      221.47      226.35     13.60 o
  -3   3  17      958.89      939.10     17.28 o
  -1   3  17      997.60      969.76     17.32 o
   1   3  17       84.44       99.87     10.24 o
   3   3  17     3462.23     3379.61     66.94 o
   5   3  17     1101.40      999.13     25.96 o
   7   3  17      337.50      359.66     18.25 o
   9   3  17      264.18      271.81     24.64 o
  11   3  17      982.22      947.64     36.05 o
 -14   4  17      843.87      806.70     24.93 o
 -12   4  17     1561.19     1544.45     53.73 o
 -10   4  17     2895.50     2809.04     50.59 o
  -8   4  17     2988.64     2842.95     70.99 o
  -6   4  17     5774.96     5564.76     52.64 o
  -4   4  17     4090.83     3838.27     38.63 o
  -2   4  17     4808.09     4650.93     40.68 o
   0   4  17     4342.26     4182.89     83.91 o
   2   4  17     1291.33     1265.92     36.19 o
   4   4  17     1729.31     1649.33     32.44 o
   6   4  17     2238.47     2220.95     43.36 o
   8   4  17      834.06      790.32     35.90 o
  10   4  17      829.76      794.36     33.89 o
 -13   5  17      235.11      241.48     18.36 o
 -11   5  17      163.39      160.02     14.37 o
  -9   5  17       53.86       70.24     12.98 o
  -7   5  17      851.16      837.97     22.79 o
  -5   5  17        2.67        1.51      9.65 o
  -3   5  17      134.80      137.72     12.95 o
  -1   5  17     1284.80     1297.66     51.44 o
   1   5  17      296.46      294.76     22.65 o
   3   5  17      400.36      399.98     20.66 o
   5   5  17       85.14       82.04     15.41 o
   7   5  17      608.06      628.24     26.37 o
   9   5  17       78.51       81.72     17.99 o
 -12   6  17      378.56      379.16     24.46 o
 -10   6  17      597.88      582.36     20.55 o
  -8   6  17     1521.62     1509.35     35.06 o
  -6   6  17      135.27      125.29     14.38 o
  -4   6  17      219.50      235.37     19.04 o
  -2   6  17      687.71      663.23     29.12 o
   0   6  17      331.85      369.15     26.22 o
   2   6  17      251.91      230.80     23.01 o
   4   6  17      288.32      306.13     25.96 o
   6   6  17      433.07      420.72     21.70 o
  -7   7  17      200.75      190.46     17.64 o
  -5   7  17      351.67      338.84     23.07 o
  -3   7  17      482.28      455.51     27.64 o
  -1   7  17      617.85      623.91     31.08 o
   1   7  17      665.04      690.43     32.37 o
   3   7  17      535.05      533.75     30.41 o
 -18   0  18     1472.41     1543.05     54.22 o
 -16   0  18     1820.82     1808.53     54.03 o
 -14   0  18     1673.49     1626.98     49.00 o
 -12   0  18     4516.71     4316.22     70.70 o
 -10   0  18     2116.94     2173.77     77.91 o
  -8   0  18      994.01      962.24     25.85 o
  -6   0  18     8169.49     8156.16    115.64 o
  -4   0  18     9396.02     8915.83    202.03 o
  -2   0  18     4460.56     4204.19     47.99 o
   0   0  18     9858.05     9433.70     66.68 o
   2   0  18     4842.28     4839.50    116.90 o
   4   0  18     2610.41     2529.99     43.62 o
   6   0  18      912.85      940.35     33.84 o
   8   0  18     1288.33     1342.75     61.28 o
  10   0  18     1495.40     1403.35     70.09 o
  12   0  18       60.87       40.85     35.64 o
 -17   1  18        1.32       12.84     14.94 o
 -15   1  18      126.74      152.23     15.04 o
 -13   1  18      388.76      361.73     17.51 o
 -11   1  18      242.77      274.04     15.48 o
  -9   1  18       44.42       38.67      9.57 o
  -7   1  18      248.95      278.20     12.43 o
  -5   1  18        2.33       10.89      7.04 o
  -3   1  18        8.15       14.83      7.06 o
  -1   1  18     4321.86     4069.79     86.25 o
   1   1  18     1505.48     1450.11     20.27 o
   3   1  18     4692.24     4618.96     62.68 o
   5   1  18      543.74      542.37     17.12 o
   7   1  18     1792.86     1729.61     45.46 o
   9   1  18      697.00      710.51     29.58 o
  11   1  18       55.86       80.80     25.77 o
 -16   2  18      108.77      116.03     15.10 o
 -14   2  18     1051.41     1038.36     25.83 o
 -12   2  18     1001.98      984.90     24.02 o
 -10   2  18      908.80      924.04     22.52 o
  -8   2  18     1936.85     1938.36     28.73 o
  -6   2  18     1117.98     1054.13     21.44 o
  -4   2  18       50.85       94.56      8.90 o
  -2   2  18       11.68       13.01      7.14 o
   0   2  18       89.98      101.65      9.00 o
   2   2  18     1917.31     1916.80     26.61 o
   4   2  18      395.88      430.56     16.10 o
   6   2  18     1005.52     1007.62     27.82 o
   8   2  18     1969.74     2037.03     46.37 o
  10   2  18      570.73      571.93     29.54 o
  12   2  18      617.75      655.48     32.80 o
 -15   3  18      141.79      139.01     16.01 o
 -13   3  18      191.20      189.27     15.84 o
 -11   3  18       82.46       84.71     12.64 o
  -9   3  18      638.91      619.15     19.94 o
  -7   3  18     1819.86     1693.80     27.82 o
  -5   3  18     2430.36     2374.97     39.01 o
  -3   3  18     2531.46     2400.65     36.25 o
  -1   3  18     1325.85     1350.03     20.44 o
   1   3  18     3608.64     3484.07     35.98 o
   3   3  18      966.61      991.67     25.74 o
   5   3  18     2271.86     2301.61     37.15 o
   7   3  18     1511.52     1457.04     32.04 o
   9   3  18      726.68      695.26     31.35 o
  11   3  18      411.90      438.41     25.24 o
 -14   4  18        0.44       13.15     12.60 o
 -12   4  18      164.83      167.80     16.15 o
 -10   4  18      596.75      576.15     21.57 o
  -8   4  18      277.95      291.62     17.27 o
  -6   4  18      263.05      283.90     19.34 o
  -4   4  18      339.90      336.60     16.33 o
  -2   4  18      262.62      269.30     17.97 o
   0   4  18        6.74       22.79     11.27 o
   2   4  18      322.12      334.56     19.40 o
   4   4  18       87.82      136.40     16.01 o
   6   4  18       33.36       72.39     15.43 o
   8   4  18      101.67      116.24     15.48 o
  10   4  18        0.75        8.96     15.71 o
 -13   5  18      131.57      140.30     16.24 o
 -11   5  18      281.02      281.93     17.04 o
  -9   5  18      747.94      760.59     29.15 o
  -7   5  18      127.75      138.65     14.08 o
  -5   5  18      303.57      316.91     17.31 o
  -3   5  18      873.81      863.67     22.23 o
  -1   5  18      994.71      986.91     32.36 o
   1   5  18      437.90      428.97     24.87 o
   3   5  18      306.52      302.36     20.38 o
   5   5  18      493.17      510.99     24.50 o
   7   5  18      214.41      213.42     20.44 o
 -10   6  18      641.92      632.85     35.81 o
  -8   6  18     1143.65     1139.27     51.88 o
  -6   6  18      159.16      138.34     15.12 o
  -4   6  18      559.04      504.01     34.97 o
  -2   6  18      593.72      533.26     28.29 o
   0   6  18      151.91      149.46     20.48 o
   2   6  18       59.09       43.36     17.25 o
   4   6  18      538.09      501.19     28.66 o
   6   6  18      758.50      754.10     31.68 o
  -7   7  18       72.60       68.35     16.63 o
  -5   7  18       63.52       70.62     19.04 o
  -3   7  18        4.69       17.95     17.51 o
  -1   7  18      158.77      175.36     23.42 o
   1   7  18       18.97       40.75     18.62 o
 -17   1  19      261.69      286.88     22.98 o
 -15   1  19      191.21      190.65     19.00 o
 -13   1  19      526.62      521.87     19.93 o
 -11   1  19      593.34      564.44     19.33 o
  -9   1  19      313.51      304.82     15.63 o
  -7   1  19      863.17      852.33     17.71 o
  -5   1  19     2652.75     2505.51     26.86 o
  -3   1  19     1963.80     1939.65     27.64 o
  -1   1  19     1182.09     1253.52     20.12 o
   1   1  19     4044.81     4013.16     32.50 o
   3   1  19     1524.82     1605.86     25.34 o
   5   1  19      746.25      747.41     22.35 o
   7   1  19      768.24      756.74     29.22 o
   9   1  19      853.89      835.70     45.37 o
  11   1  19      493.47      446.84     36.53 o
 -16   2  19       73.08       80.75     14.58 o
 -14   2  19      203.85      187.21     16.22 o
 -12   2  19      366.16      361.31     16.63 o
 -10   2  19      405.99      391.00     17.76 o
  -8   2  19      467.97      466.99     20.87 o
  -6   2  19      633.14      621.02     19.56 o
  -4   2  19     2326.09     2319.20     56.82 o
  -2   2  19      899.42      866.35     26.03 o
   0   2  19      645.05      679.59     16.13 o
   2   2  19     2450.96     2363.91     36.71 o
   4   2  19     1307.29     1238.46     27.57 o
   6   2  19      735.07      707.05     24.07 o
   8   2  19     1961.51     2009.00     55.86 o
  10   2  19      959.46      931.26     35.06 o
 -15   3  19        1.79       18.12     12.61 o
 -13   3  19       81.12       81.91     13.53 o
 -11   3  19      639.13      652.43     21.52 o
  -9   3  19      375.19      380.55     17.49 o
  -7   3  19      285.74      311.31     16.18 o
  -5   3  19      841.81      840.56     21.25 o
  -3   3  19      846.82      828.09     20.40 o
  -1   3  19      675.10      642.86     16.42 o
   1   3  19       11.16       27.45      9.57 o
   3   3  19     3063.41     2948.80     72.26 o
   5   3  19      528.78      515.02     22.11 o
   7   3  19      180.88      182.11     18.40 o
   9   3  19      627.11      647.08     31.75 o
 -14   4  19      976.43     1021.12     31.74 o
 -12   4  19     1309.94     1293.64     36.36 o
 -10   4  19     1459.94     1415.03     48.75 o
  -8   4  19      876.20      783.49     22.33 o
  -6   4  19     1412.35     1355.96     39.02 o
  -4   4  19      941.42      882.34     21.85 o
  -2   4  19     2506.48     2467.01     31.96 o
   0   4  19     3654.62     3652.22    105.05 o
   2   4  19     2190.41     2214.51     51.26 o
   4   4  19     3358.14     3273.09     63.93 o
   6   4  19     2192.75     2158.90     42.37 o
   8   4  19      343.96      343.24     23.09 o
 -13   5  19      321.52      329.80     21.00 o
 -11   5  19      144.50      177.79     17.00 o
  -9   5  19      239.59      238.55     17.76 o
  -7   5  19      497.48      530.35     23.94 o
  -5   5  19        8.36        6.04     10.50 o
  -3   5  19        7.92       12.12     10.15 o
  -1   5  19      579.08      564.83     27.18 o
   1   5  19        2.25       -5.30     13.96 o
   3   5  19      731.54      713.76     25.89 o
   5   5  19      578.46      577.07     25.50 o
   7   5  19      965.17      987.97     31.26 o
 -10   6  19      493.61      504.20     22.90 o
  -8   6  19      928.29      966.62     27.27 o
  -6   6  19      170.89      181.08     16.22 o
  -4   6  19      433.53      437.41     26.80 o
  -2   6  19      576.39      581.09     29.43 o
   0   6  19       27.05       51.87     17.62 o
   2   6  19       55.84       61.73     18.44 o
   4   6  19      115.18      138.63     21.87 o
  -5   7  19      769.24      790.55     46.81 o
  -3   7  19     1723.01     1736.63     85.23 o
  -1   7  19     1191.68     1233.74     47.81 o
 -16   0  20     1077.85     1035.29    111.34 o
 -14   0  20     1571.88     1569.83     74.09 o
 -12   0  20     2866.38     2738.87    146.78 o
 -10   0  20     1055.11     1134.32     42.60 o
  -8   0  20     1358.28     1343.45     31.09 o
  -6   0  20     5624.00     5552.98    184.06 o
  -4   0  20     1209.30     1194.08     28.64 o
  -2   0  20     1676.86     1781.72     46.51 o
   0   0  20     3841.22     3871.07     59.89 o
   2   0  20     4661.88     4668.72    150.07 o
   4   0  20     1342.80     1323.52     44.86 o
   6   0  20     1516.84     1593.02     44.59 o
   8   0  20      653.71      628.78     52.06 o
  10   0  20     1142.95     1081.35     66.48 o
 -17   1  20        7.43        4.75     15.24 o
 -15   1  20      315.47      311.24     22.67 o
 -13   1  20      896.88      827.57     25.25 o
 -11   1  20      127.35      147.65     13.79 o
  -9   1  20      873.53      884.53     21.98 o
  -7   1  20     1676.96     1649.24     29.40 o
  -5   1  20     1244.04     1242.48     28.31 o
  -3   1  20      571.02      561.97     15.49 o
  -1   1  20     1306.33     1302.98     20.84 o
   1   1  20      364.46      445.65     14.55 o
   3   1  20      711.96      757.26     19.68 o
   5   1  20      556.98      611.18     23.01 o
   7   1  20      340.98      316.33     24.13 o
   9   1  20      566.73      610.47     29.52 o
  11   1  20       12.39       23.08     24.35 o
 -16   2  20      116.81      135.24     16.37 o
 -14   2  20      569.64      549.17     24.68 o
 -12   2  20      288.95      296.00     17.94 o
 -10   2  20      361.83      327.87     17.32 o
  -8   2  20      948.63      933.86     22.61 o
  -6   2  20      822.42      793.07     20.85 o
  -4   2  20     1628.29     1650.33     42.42 o
  -2   2  20     1104.93     1097.69     19.72 o
   0   2  20     2145.01     2031.47     37.94 o
   2   2  20      898.21      929.76     21.44 o
   4   2  20      577.81      596.65     22.62 o
   6   2  20      757.63      719.91     29.18 o
   8   2  20     1750.79     1796.35     43.99 o
  10   2  20       90.83      112.62     21.51 o
 -15   3  20      282.11      302.68     20.21 o
 -13   3  20      396.11      403.56     20.05 o
 -11   3  20      909.29      867.38     28.71 o
  -9   3  20     1380.86     1275.81     26.77 o
  -7   3  20     2259.87     2102.10     42.51 o
  -5   3  20     1986.43     1948.66     42.31 o
  -3   3  20     2153.70     2005.31     35.00 o
  -1   3  20     3001.54     2849.64     54.81 o
   1   3  20     2382.19     2347.24     36.36 o
   3   3  20      625.21      614.73     23.31 o
   5   3  20      385.87      360.22     20.57 o
   7   3  20      708.31      671.41     30.44 o
   9   3  20      137.97      155.49     22.67 o
 -14   4  20       65.58       66.64     14.85 o
 -12   4  20      256.70      246.92     16.62 o
 -10   4  20      209.10      211.95     17.00 o
  -8   4  20        1.85        3.01     10.61 o
  -6   4  20        4.00        4.81     10.12 o
  -4   4  20      150.19      152.52     13.78 o
  -2   4  20       14.20       38.88     12.01 o
   0   4  20      183.98      221.79     21.34 o
   2   4  20       72.95       93.00     15.09 o
   4   4  20        3.29       34.27     14.44 o
   6   4  20      124.03      141.79     17.87 o
   8   4  20       17.30       25.75     18.53 o
 -11   5  20      267.17      290.97     19.94 o
  -9   5  20      383.63      388.99     19.91 o
  -7   5  20      298.14      316.56     18.80 o
  -5   5  20      484.33      444.53     19.53 o
  -3   5  20      996.48     1002.87     33.68 o
  -1   5  20      272.21      278.50     23.86 o
   1   5  20      337.21      340.41     25.10 o
   3   5  20      396.57      377.51     25.86 o
   5   5  20      935.87      931.38     29.91 o
  -8   6  20      668.79      660.79     35.37 o
  -6   6  20      161.76      160.18     16.29 o
  -4   6  20      625.35      634.77     39.93 o
  -2   6  20      718.43      767.16     32.52 o
   0   6  20      425.65      392.98     27.28 o
   2   6  20      796.89      761.34     41.53 o
 -15   1  21      198.95      209.01     20.47 o
 -13   1  21      407.85      403.01     19.28 o
 -11   1  21      596.69      592.11     20.35 o
  -9   1  21      301.17      319.36     16.75 o
  -7   1  21     1693.64     1710.15     43.55 o
  -5   1  21     2163.51     2146.71     38.12 o
  -3   1  21     1223.43     1267.42     21.49 o
  -1   1  21     1158.89     1205.69     20.76 o
   1   1  21     2117.06     2188.45     30.05 o
   3   1  21      659.34      665.53     19.36 o
   5   1  21      365.53      393.91     19.75 o
   7   1  21      763.52      744.53     30.38 o
   9   1  21      549.52      555.57     41.18 o
 -16   2  21       24.40       29.83     15.76 o
 -14   2  21      125.48      143.27     15.91 o
 -12   2  21      536.86      564.83     23.92 o
 -10   2  21     1053.67     1041.74     30.52 o
  -8   2  21     1368.57     1352.39     65.25 o
  -6   2  21     2522.16     2456.10     53.36 o
  -4   2  21     3707.33     3685.29     82.36 o
  -2   2  21     1144.06     1157.89     26.18 o
   0   2  21     1464.59     1435.89     36.18 o
   2   2  21     1975.08     1927.57     30.11 o
   4   2  21      599.17      578.07     22.46 o
   6   2  21      358.68      373.62     25.91 o
   8   2  21      788.87      812.22     35.78 o
 -15   3  21      143.65      154.53     17.04 o
 -13   3  21     1003.88      983.85     26.86 o
 -11   3  21      872.72      879.44     24.81 o
  -9   3  21     1130.98     1127.87     26.19 o
  -7   3  21      172.93      183.52     14.87 o
  -5   3  21      638.61      646.10     20.31 o
  -3   3  21      207.83      216.79     14.79 o
  -1   3  21        5.29        5.78      9.71 o
   1   3  21       26.19       30.16     12.74 o
   3   3  21      778.61      769.12     25.03 o
   5   3  21       27.43       28.33     13.95 o
   7   3  21       11.62       18.57     17.28 o
   9   3  21      541.17      575.52     31.64 o
 -14   4  21      726.72      697.81     25.17 o
 -12   4  21      888.45      825.05     25.68 o
 -10   4  21      596.49      591.93     21.92 o
  -8   4  21      673.40      651.04     21.93 o
  -6   4  21      999.24      969.64     33.40 o
  -4   4  21     1024.74     1001.94     24.96 o
  -2   4  21     2858.33     2791.54     68.25 o
   0   4  21     1886.82     1960.93     43.47 o
   2   4  21     1229.36     1226.04     30.48 o
   4   4  21     1496.84     1490.40     50.68 o
   6   4  21      593.70      581.17     25.57 o
 -11   5  21       56.93       77.31     15.08 o
  -9   5  21      674.79      635.50     23.44 o
  -7   5  21      140.92      134.12     15.33 o
  -5   5  21       33.13       48.52     12.42 o
  -3   5  21      137.56      131.12     19.83 o
  -1   5  21      608.35      572.95     29.13 o
   1   5  21      193.34      206.51     23.47 o
   3   5  21      650.47      633.91     31.05 o
   5   5  21      647.13      681.02     27.64 o
  -8   6  21      498.78      519.75     24.70 o
  -6   6  21      183.90      209.66     20.55 o
  -4   6  21      473.19      476.80     39.79 o
  -2   6  21      295.21      331.65     27.57 o
   0   6  21       89.74       92.35     20.96 o
   2   6  21      133.30      138.30     22.58 o
 -16   0  22      516.53      657.91     39.73 o
 -14   0  22     1896.16     2027.03    179.22 o
 -12   0  22     1895.34     1791.75     98.72 o
 -10   0  22      457.58      461.07     30.83 o
  -8   0  22      673.73      673.60     25.51 o
  -6   0  22     1594.56     1662.51     69.28 o
  -4   0  22      149.40      180.98     25.97 o
  -2   0  22      958.91      980.79     28.20 o
   0   0  22     1577.93     1636.87     34.20 o
   2   0  22     1055.70     1110.50     38.18 o
   4   0  22      946.55     1005.67     37.79 o
   6   0  22      791.58      843.21     60.48 o
   8   0  22     1265.40     1275.19     70.09 o
 -15   1  22      418.57      419.60     23.76 o
 -13   1  22     1058.34     1037.72     48.04 o
 -11   1  22      411.99      444.29     19.11 o
  -9   1  22     2087.58     1999.55     47.24 o
  -7   1  22      940.61      896.20     22.65 o
  -5   1  22      170.75      214.28     13.07 o
  -3   1  22       77.87       96.45     10.62 o
  -1   1  22      126.42      167.91     12.10 o
   1   1  22       19.06       54.31     12.00 o
   3   1  22       20.88       38.55     10.76 o
   5   1  22       25.22       30.14     15.72 o
   7   1  22      494.94      543.91     28.47 o
   9   1  22      467.57      522.86     38.22 o
 -14   2  22      215.60      210.23     17.77 o
 -12   2  22      170.03      227.41     17.37 o
 -10   2  22      726.45      724.74     22.64 o
  -8   2  22     2006.49     1973.09     47.60 o
  -6   2  22     1796.55     1780.28     29.74 o
  -4   2  22     1798.27     1801.15     25.81 o
  -2   2  22      966.24     1029.31     20.63 o
   0   2  22     1501.99     1486.26     26.65 o
   2   2  22      582.21      630.49     20.05 o
   4   2  22       50.74       65.37     13.94 o
   6   2  22      362.81      360.00     26.62 o
   8   2  22      100.47       98.73     21.22 o
 -13   3  22      568.99      544.92     22.50 o
 -11   3  22      727.70      705.54     23.48 o
  -9   3  22      696.81      688.05     22.49 o
  -7   3  22     1218.67     1203.66     37.11 o
  -5   3  22     1039.48     1003.02     24.24 o
  -3   3  22      780.32      776.03     21.43 o
  -1   3  22      943.53      925.83     22.62 o
   1   3  22      635.08      623.11     24.11 o
   3   3  22      395.18      387.41     21.32 o
   5   3  22      977.63      952.44     31.79 o
   7   3  22      601.76      644.26     31.71 o
 -12   4  22       14.41       29.18     13.71 o
 -10   4  22        5.03        8.69     12.09 o
  -8   4  22       75.81       99.71     14.37 o
  -6   4  22        9.88       29.31     11.94 o
  -4   4  22        0.78       12.98     11.01 o
  -2   4  22      185.57      220.03     22.12 o
   0   4  22       31.45       53.03     17.07 o
   2   4  22      144.76      170.95     18.96 o
   4   4  22       28.41       30.61     15.04 o
   6   4  22        0.69       -5.95     15.09 o
 -11   5  22      440.96      450.16     22.95 o
  -9   5  22      190.76      193.43     18.01 o
  -7   5  22      139.75      140.39     15.82 o
  -5   5  22      242.38      248.49     17.84 o
  -3   5  22      642.49      638.73     30.60 o
  -1   5  22      516.47      565.20     29.81 o
   1   5  22      452.96      449.93     27.78 o
   3   5  22      650.59      687.18     32.44 o
  -6   6  22      545.87      557.78     30.63 o
  -4   6  22     1511.36     1498.80    107.11 o
  -2   6  22     1078.03     1060.39     38.21 o
   0   6  22      546.09      577.92     32.10 o
 -15   1  23      316.60      329.94     24.26 o
 -13   1  23      488.70      505.24     24.66 o
 -11   1  23      480.05      470.05     19.70 o
  -9   1  23      249.39      270.29     17.31 o
  -7   1  23     1186.45     1148.46     25.15 o
  -5   1  23      835.03      863.96     19.67 o
  -3   1  23      355.16      356.52     15.33 o
  -1   1  23     1244.33     1236.32     23.67 o
   1   1  23     1508.81     1531.53     27.42 o
   3   1  23      859.07      894.09     26.08 o
   5   1  23      777.77      770.16     31.00 o
   7   1  23     1187.59     1205.68     48.47 o
 -14   2  23      461.18      444.50     21.74 o
 -12   2  23      923.20      931.99     42.17 o
 -10   2  23     1097.95     1051.34     26.15 o
  -8   2  23      968.36      982.62     25.41 o
  -6   2  23     1987.57     1895.70     50.16 o
  -4   2  23     1878.93     1820.52     29.99 o
  -2   2  23      494.48      513.72     16.90 o
   0   2  23     1115.63     1141.79     24.80 o
   2   2  23      752.63      733.08     24.94 o
   4   2  23       80.35       72.96     17.58 o
   6   2  23      168.76      216.65     23.42 o
   8   2  23      258.66      270.86     26.49 o
 -13   3  23      489.15      481.30     20.08 o
 -11   3  23      145.18      148.21     16.30 o
  -9   3  23      349.21      378.19     19.47 o
  -7   3  23       28.62       40.64     12.09 o
  -5   3  23      302.08      308.80     17.92 o
  -3   3  23      122.46      132.92     13.89 o
  -1   3  23       99.97       99.04     14.71 o
   1   3  23       83.09       98.75     15.72 o
   3   3  23       77.53       72.65     15.93 o
   5   3  23        1.37       14.89     17.69 o
   7   3  23       47.18       56.51     20.05 o
 -12   4  23      891.40      867.41     31.37 o
 -10   4  23      663.70      676.57     36.07 o
  -8   4  23      959.08      934.15     35.95 o
  -6   4  23      536.42      519.18     20.84 o
  -4   4  23      290.62      301.84     20.47 o
  -2   4  23      575.59      527.41     28.16 o
   0   4  23       48.55       55.80     17.71 o
   2   4  23      166.88      149.24     21.66 o
   4   4  23      450.72      436.88     24.25 o
  -9   5  23      968.04      966.34     39.58 o
  -7   5  23      291.00      312.39     20.16 o
  -5   5  23      334.48      318.69     26.65 o
  -3   5  23      741.33      741.17     38.46 o
  -1   5  23      202.80      227.93     24.41 o
   1   5  23      120.36      137.59     22.11 o
   3   5  23       71.97       75.25     20.63 o
 -14   0  24      957.23      905.97     66.68 o
 -12   0  24      687.19      670.64     69.89 o
 -10   0  24       87.59      110.97     23.77 o
  -8   0  24     1050.62     1071.30     44.57 o
  -6   0  24      325.64      371.14     22.76 o
  -4   0  24       23.88       36.29     14.64 o
  -2   0  24      222.04      246.07     20.54 o
   0   0  24      690.63      718.55     39.38 o
   2   0  24      677.95      736.94     35.52 o
   4   0  24      486.35      581.80     33.69 o
   6   0  24      279.97      254.72     46.46 o
   8   0  24      431.80      472.99     56.47 o
 -15   1  24      224.12      202.88     21.67 o
 -13   1  24      326.31      331.42     22.85 o
 -11   1  24       18.59        3.56     11.55 o
  -9   1  24      801.95      775.16     37.47 o
  -7   1  24      109.74      141.91     14.52 o
  -5   1  24      116.68      148.90     12.58 o
  -3   1  24       84.78       98.18     11.58 o
  -1   1  24        3.68       41.08     10.21 o
   1   1  24       91.27      149.36     14.29 o
   3   1  24       80.71      110.36     15.76 o
   5   1  24      420.18      525.30     29.60 o
   7   1  24      416.37      512.00     29.88 o
 -14   2  24      250.02      254.44     22.72 o
 -12   2  24      167.76      177.35     17.02 o
 -10   2  24      730.79      715.47     23.45 o
  -8   2  24      527.65      498.88     20.55 o
  -6   2  24      786.26      841.94     23.82 o
  -4   2  24      543.85      555.26     20.32 o
  -2   2  24      669.80      707.19     21.48 o
   0   2  24      457.02      520.43     19.62 o
   2   2  24       27.66       42.52     14.15 o
   4   2  24       42.76       47.30     17.85 o
   6   2  24      529.85      566.19     30.81 o
 -13   3  24      229.32      228.17     17.06 o
 -11   3  24      401.65      418.23     21.30 o
  -9   3  24      204.41      195.82     17.12 o
  -7   3  24      468.86      434.74     20.73 o
  -5   3  24      225.77      228.67     16.76 o
  -3   3  24      679.35      708.63     27.13 o
  -1   3  24     1527.87     1530.25     39.83 o
   1   3  24     1197.29     1194.68     38.09 o
   3   3  24     1022.46     1115.32     35.49 o
   5   3  24     1098.34     1160.59     38.29 o
 -10   4  24       16.27       28.57     13.71 o
  -8   4  24       63.88       84.67     14.71 o
  -6   4  24       73.10       77.51     13.94 o
  -4   4  24       84.74       90.44     15.97 o
  -2   4  24       17.33       23.70     16.90 o
   0   4  24       35.60       50.18     17.90 o
   2   4  24       86.90       75.32     19.63 o
   4   4  24        1.49       17.37     15.68 o
  -7   5  24      219.96      252.70     19.30 o
  -5   5  24      694.41      734.92     35.12 o
  -3   5  24      591.81      608.78     31.68 o
  -1   5  24      456.90      494.40     29.98 o
   1   5  24      350.78      363.08     29.20 o
 -13   1  25      524.45      477.30     25.35 o
 -11   1  25      341.02      353.34     22.67 o
  -9   1  25      385.70      407.31     19.73 o
  -7   1  25     1104.24     1083.91     27.09 o
  -5   1  25      776.48      791.03     20.80 o
  -3   1  25      670.54      686.79     19.54 o
  -1   1  25     2178.18     2149.78     33.05 o
   1   1  25     1607.31     1672.91     38.21 o
   3   1  25     1133.36     1145.55     35.71 o
   5   1  25     1056.01     1118.74     37.10 o
 -12   2  25      376.32      367.34     20.60 o
 -10   2  25      248.26      247.57     18.46 o
  -8   2  25      191.55      197.05     16.97 o
  -6   2  25      856.56      822.02     24.01 o
  -4   2  25      522.46      507.70     20.38 o
  -2   2  25      218.98      259.53     17.24 o
   0   2  25      909.84      927.84     24.42 o
   2   2  25      418.48      450.90     23.16 o
   4   2  25      103.74      128.04     21.19 o
   6   2  25      314.12      356.77     28.41 o
 -11   3  25       20.78       26.46     13.51 o
  -9   3  25      118.14      122.48     16.01 o
  -7   3  25      115.21      122.61     15.34 o
  -5   3  25      318.07      330.39     19.14 o
  -3   3  25      166.93      196.66     18.67 o
  -1   3  25       37.87       60.70     18.20 o
   1   3  25      270.90      295.16     21.83 o
   3   3  25        4.50       24.46     15.21 o
 -10   4  25      337.06      345.84     22.13 o
  -8   4  25      355.80      364.65     21.03 o
  -6   4  25       22.96       31.36     13.08 o
  -4   4  25       17.93       13.27     14.09 o
  -2   4  25       75.99       90.66     19.94 o
   0   4  25        4.59       -9.45     16.64 o
   2   4  25      286.47      283.82     26.59 o
  -5   5  25      222.00      232.00     29.14 o
  -3   5  25      398.28      465.68     30.28 o
 -12   0  26      252.01      280.49     32.03 o
 -10   0  26      263.89      210.67     29.02 o
  -8   0  26      921.31      874.74     40.64 o
  -6   0  26      398.07      420.96     24.72 o
  -4   0  26      161.27      179.96     20.25 o
  -2   0  26      680.65      682.17     28.96 o
   0   0  26       64.29       76.43     21.95 o
   2   0  26      117.00      105.87     23.33 o
   4   0  26       37.64       24.52     21.27 o
 -13   1  26        3.17       -5.58     14.98 o
 -11   1  26       16.89       17.99     15.11 o
  -9   1  26      239.98      243.65     18.03 o
  -7   1  26      196.40      212.18     16.97 o
  -5   1  26      123.35      136.98     14.87 o
  -3   1  26      863.11      927.23     35.84 o
  -1   1  26      209.37      285.16     17.97 o
   1   1  26      639.06      763.08     27.05 o
   3   1  26       18.46       64.55     19.36 o
   5   1  26        5.08       36.56     18.55 o
 -12   2  26       58.80       58.21     14.87 o
 -10   2  26      165.80      165.78     17.17 o
  -8   2  26      153.08      187.55     16.92 o
  -6   2  26      137.91      148.99     15.97 o
  -4   2  26      211.88      230.17     17.16 o
  -2   2  26      299.72      353.60     21.75 o
   0   2  26     1002.68     1106.96     41.13 o
   2   2  26      322.11      405.10     26.97 o
   4   2  26      659.64      666.30     32.19 o
 -11   3  26      293.03      303.08     20.98 o
  -9   3  26      487.67      499.09     22.36 o
  -7   3  26      695.55      690.86     23.83 o
  -5   3  26      983.71     1048.23     46.53 o
  -3   3  26      926.36      956.72     29.21 o
  -1   3  26     1580.61     1702.70     60.85 o
   1   3  26      666.47      694.61     31.47 o
   3   3  26     1473.37     1603.18     44.34 o
  -8   4  26       29.30       25.01     14.15 o
  -6   4  26      115.44      100.39     17.31 o
  -4   4  26       18.63       23.49     17.77 o
  -2   4  26       55.20       42.22     19.39 o
   0   4  26       28.91       32.53     19.10 o
 -11   1  27      400.50      390.23     24.48 o
  -9   1  27      901.36      909.74     26.57 o
  -7   1  27     1222.36     1172.62     37.73 o
  -5   1  27      776.62      813.24     24.46 o
  -3   1  27      803.45      870.48     28.99 o
  -1   1  27     1506.58     1567.68     42.12 o
   1   1  27      762.95      876.93     28.62 o
   3   1  27      518.87      582.15     30.82 o
 -10   2  27       33.54       36.94     14.10 o
  -8   2  27      122.97      132.15     16.31 o
  -6   2  27      473.34      494.93     26.00 o
  -4   2  27      195.94      217.76     19.93 o
  -2   2  27      307.28      369.17     22.43 o
   0   2  27      837.48      913.67     29.84 o
   2   2  27      418.69      500.70     29.81 o
  -9   3  27       25.76       48.55     14.63 o
  -7   3  27      153.42      180.04     17.70 o
  -5   3  27      207.04      211.43     20.25 o
  -3   3  27       77.10       97.44     17.56 o
  -1   3  27        5.71       23.12     18.10 o
   1   3  27      215.37      249.82     25.96 o
  -4   4  27      354.03      365.21     31.33 o
 -10   0  28      701.81      687.80     76.90 o
  -8   0  28      949.81      884.96     56.27 o
  -6   0  28      294.94      325.47     32.12 o
  -4   0  28      178.66      160.81     21.24 o
  -2   0  28       82.08       70.63     22.22 o
   0   0  28      178.51      194.36     28.13 o
   2   0  28      160.12      169.01     27.37 o
  -9   1  28      128.68      134.81     19.04 o
  -7   1  28      331.85      418.45     22.76 o
  -5   1  28      373.50      396.18     20.58 o
  -3   1  28      236.48      288.39     19.21 o
  -1   1  28       24.86       65.49     15.63 o
   1   1  28       20.76       46.62     15.93 o
  -8   2  28       93.89       96.23     15.78 o
  -6   2  28      181.10      169.91     17.17 o
  -4   2  28      376.82      421.74     23.80 o
  -2   2  28      881.05      971.03     43.41 o
   0   2  28      309.21      359.37     28.18 o
  -7   3  28      615.93      631.51     24.38 o
  -5   3  28      516.22      545.99     26.30 o
  -3   3  28      741.67      746.49     35.77 o
  -1   3  28      812.93      848.57     35.56 o
  -9   1  29      825.16      814.33     40.66 o
  -7   1  29      655.52      692.66     34.26 o
  -5   1  29      264.39      331.34     20.83 o
  -3   1  29      502.56      546.01     25.06 o
  -1   1  29      595.57      691.08     27.63 o
  -6   2  29      296.83      301.48     20.63 o
  -4   2  29       45.26       42.60     16.00 o
  -2   2  29      329.47      393.66     24.27 o
  -6   0  30       65.22       79.77     24.63 o
  -4   0  30      650.23      649.40     38.09 o
 
